# Supplementary material for: Modifying the platform-mediated avoidance task: A new protocol to study active avoidance within a social context in rats
Source: PLoS One. 2025 Apr 29;20(4):e0321776. doi: 10.1371/journal.pone.0321776 (PMC12040205; doi:10.1371/journal.pone.0321776)
Supplement: S1 Fig — Data used to generate Fig 4. (XLSX) [file pone.0321776.s002.xlsx]

## Sheet: Figure 4A left
			Pretone (sec)																														Tone (sec)
Type	Animal	Day	150-151; Platform : time (s)	151-152; Platform : time (s)	152-153; Platform : time (s)	153-154; Platform : time (s)	154-155; Platform : time (s)	155-156; Platform : time (s)	156-157; Platform : time (s)	157-158; Platform : time (s)	158-159; Platform : time (s)	159-160; Platform : time (s)	160-161; Platform : time (s)	161-162; Platform : time (s)	162-163; Platform : time (s)	163-164; Platform : time (s)	164-165; Platform : time (s)	165-166; Platform : time (s)	166-167; Platform : time (s)	167-168; Platform : time (s)	168-169; Platform : time (s)	169-170; Platform : time (s)	170-171; Platform : time (s)	171-172; Platform : time (s)	172-173; Platform : time (s)	173-174; Platform : time (s)	174-175; Platform : time (s)	175-176; Platform : time (s)	176-177; Platform : time (s)	177-178; Platform : time (s)	178-179; Platform : time (s)	179-180; Platform : time (s)	180-181; Platform : time (s)	181-182; Platform : time (s)	182-183; Platform : time (s)	183-184; Platform : time (s)	184-185; Platform : time (s)	185-186; Platform : time (s)	186-187; Platform : time (s)	187-188; Platform : time (s)	188-189; Platform : time (s)	189-190; Platform : time (s)	190-191; Platform : time (s)	191-192; Platform : time (s)	192-193; Platform : time (s)	193-194; Platform : time (s)	194-195; Platform : time (s)	195-196; Platform : time (s)	196-197; Platform : time (s)
Solo	A	1	0	0	0	0	0	0	0	0	0	0	0	0	0	0	0	0	0	0	0	0.3	0.5	0	0	0.2	0	0	0	0	0	0	0.1	0	0	0	0	0	0	0	0	0	0	0	0	0	0	0	0
Solo	B	1	0	0	0	0	0	0	0	0	0	0	0	0	0	0	0	0	0	0	0	0	0	0	0	0.5	0.2	0	0.4	0	0	0	0	0	0	0	0	0	0	0	0	0.9	0.5	0	0	0	0	0	0
Solo	C	1	0	0.2	1	1	0.6	0	0	0	0	0	0	0	0	0	0	0	0	0	0	0	0	0	0	0	0	0	0	0	0	0	0	0	0	0	0	0	0	0	0	0	0	0	0	0	0	0	0
Solo	D	1	0	0	0	0	0	0	0	0	0	0	0	0	0	0	0	0	1	0.1	0	0	0.7	0.5	0	0	0	0	0	0	0	0	0	0	0	0	0	0	0	0	0	0	0	0	0	0	0	0	0
Solo	E	1	0	0	0	0	0	0	0	0	0	0	0	0	0	0	0	0	0	0	0	0	0	0	0	0	0	0	0	0.4	1	0.6	0.9	1	1	1	1	1	0.2	0	0	0	0	0	0	0	0	0	0
Solo	F	1	0	0	0	0	0	0	0	0	0	0	0	0	0	0	0	0	0	0	0	0	0	0	0	0	0	0	0.7	1	1	0.8	0	0	0	0	0	0	0	0	0	0	0	0	0	0	0	0	0
Solo	G	1	0	0	0	0	0	0	0	0	0	0	0	0	0.1	1	1	1	1	0.8	0	0	0	0	0	0	0	0	0	0	0	0	0	0	0	0	0	0	0	0	0	0	0	0	0	0	0	0	0
Solo	H	1	0	0	0	0	0.8	1	1	0.8	1	0.9	0.6	0.8	0.2	0	0	0.5	0.1	0	0.6	0	0	0	0	0	0	0	0	0	0	0	0	0	0	0	0	0	0	0	0	0	0	0	0	0	0.5	1	1
Solo	I	1	0	0	0.1	1	1	0.7	0	0	0	0	0	0	0	0	0.1	1	0.8	0	0.4	0.5	0	0	0	0	0	0	0	0	0	0	0	0	0	0	0	0	0	0	0	0	0	0	0	0	0	0	0
Solo	J	1	0	0	0	0	0	0	0	0	0	0	0	0	0	0	0	0	0	0	0	0	0	0	0	0	0	0	0	0	0	0	0.5	1	1	1	1	0.9	0	0	0	0.5	0	0	0	0	0	0	0
Solo	K	1	0	0	0	0.2	1	1	1	1	1	1	1	0.5	0	0	0	0	0	0	0	0	0	0	0	0	0	0	0	0	0	0.3	1	1	1	1	1	1	0	0	0	0.3	1	1	0.2	0	0	0	0
Solo	L	1	0	0	0	0	0	0	0	0	0	0	0	0	0	0	0	0	0.6	0	0	0.1	0.9	0	0	0	0	0	0	0	0	0	0	0	0	0	0	0	0	0	0	0	0	0	0	0	0	0	0
Solo	M	1	0	0	0	0	0	0	0	0	0	0.3	0.1	0	0	0	0	0	0	0	0	0	0	0	0	0	0	0	0	0	0	0	0	0	0	0	0	0	0	0.7	1	1	1	0.2	0	0.5	0	0	0
Solo	N	1	0	0	0	0	0	0	0	0	0	0	0	0	0	0	0	0	0	0	0	0	0	0	0	0	0	0	0	0	0	0	0	0	0	0	0	0	0	0	0	0	0	0	0	0	0	0	0
Solo	O	1	0	0	0	0.4	0.4	0	0.2	0	0	0	0	0	0	0	0	0	0	0	0	0	0	0.1	0.2	0	0	0	0	0	0	0	0	0	0	0	0	0	0	0	0	0	0	0.1	0	0	0.1	0	0
Solo	P	1	0	0	0	0	0	0	0	0	0	0	0	0	0	0	0	0	0	0	0	0	0	0	0	0	0	0	0	0	0	0	0	0	0	0	0	0	0	0	0	0	0	0	0.6	1	1	1	1
Solo	A	1	1	1	1	1	0.4	0.5	1	1	1	1	1	1	1	1	1	1	0.9	1	1	1	1	1	1	1	1	0.7	0	0.1	1	1	1	1	1	1	1	1	1	1	1	1	1	1	1	1	1	1	1
Solo	B	1	0	0	0	0	0	0	0	0	0	0	0	0	0	0	0	0	0	0	0	0	0	0	0	0	0	0	0	0	0	0	0	0	0.4	0.9	0	0	0.1	0.5	0	0	0	0	0	0	0	0	0
Solo	C	1	0	0	0	0	0	0	1	1	1	1	0.7	0	0	0.3	0	0.7	0.2	0	0.6	0.5	0	0	0	0.3	0	0	0	0	0	0	0	0	0	0	0	0.8	1	1	1	1	0.9	0	0	0	0	0	0
Solo	D	1	0	0	0	0	0	0	0	0	0	0	0	0	0	0	0	0	0	0	0	0	0	0	0	0	0	0	0	0	0	0	0	0	0	0	0	0	0	0	0	0	0	0	0	0	0	0	0
Solo	E	1	1	1	1	1	1	1	1	1	1	1	1	1	1	1	1	1	1	1	1	1	1	1	1	1	1	1	1	1	1	1	1	1	1	1	1	1	1	1	1	1	1	1	1	1	1	1	1
Solo	F	1	0	0	0	0	0	0	0	0	0	0	0	0	0	0	0	0	0	0	0	0	0	0	0	0	0	0	0	0	0	0	0	0	0	0	0	0	0	0	0	0	0	0	0	0	0	0	0
Solo	G	1	0	0	0	0	0	0	0	0	0	0	0	0	0	0	0	0	0	0	0	0	0	0	0	0	0	0	0	0	0	0	0	0	0	0	0	0	0	0	0	0	0	0	0	0	0	0	0
Solo	H	1	0	0	0	0	0	0	0	0	0	0	0	0	0	0	0	0	0	0	0	0	0	0	0	0	0	0	0	0	0	0	0	0	0	0	0	0	0	0	0	0	0	0	0	0	0	0	0
Solo	A	1	0	0	0	0	0	0	0	0	0	0	0	0	0	0.6	0.2	0	0	0	0	0	0.3	1	1	0.9	0.6	0.6	0	0	0	0	0	0	0	0	0	0	0	0	0	0	0	0	0	0.1	1	1	0.5
Solo	B	1	0	0	0	0.4	1	1	0.1	0	0	0	0	0	0	0	0	0	0	0	0	0	0	0	0	0	0	0	0	0	0	0	0	0	0	0	0	0	0.8	1	1	1	1	0.1	0	0	0	0	0
Solo	C	1	1	1	1	1	1	0.1	0	0	0	0	0	0	0	0	0	0	0	0	0	0	0	0	0	0	0	0	0	0	0	0	0	0	0	0	0	0	0	0	1	1	0.2	0	0	0	0	0	0
Solo	D	1	0	0	0	0	0	0.1	1	1	1	0.2	0	0	0	0	0	0	0	0	0	0	0	0	0	0	0	0	0	0	0	0	0	0	0	0	0	0	0	0	0	0	0	0	0	0	0	0.6	1
Solo	E	1	0	0	0	0	0	0	0	0	0.5	1	1	1	1	0.2	0	0	0	0	0	0	0	0	0	0	0	0	0	0.5	1	0.5	0.3	0	0	0	0	0	0	0	0	0	0	0	0	0	0	0	0
Solo	F	1	0	0	0	0	0	0	0	0	0	0	0	0	0	0	0	0	0	0	0	0	0	0	0	0	0	0	0	0	0	0	0	0	0	0	0	0	0	0	0	0	0	0	0	0	0	0	0
Solo	G	1	0	0	0	0	0	0	0	0	0	0	0	0	0	0	0	0	0	0	0	0	0	0	0	0	0	0	0	0	0	0	0	0	0	0	0	0	0	0	0	0	0	0	0	0	0	0	0
Solo	I	1	0	0	0	0	0	0	0	0	0	0	0	0	0	0	0	0	0	0	0	0	0	0	0	0	0	0	0	0	0	0	0	0	0	0	0	0	0	0	0.1	1	1	1	1	0.1	0	0	0
Solo	J	1	0	0	0	0	0	0	0	0	0	0	0	0	0	0	0.3	0	0	0	0	0	0	0	0	0	0	0	0	0	0	0	0	0	0	0	0	0	0	0	0	0	0.9	1	1	1	0.4	0	0
Solo	A	1	0	0	0	0	0	0	0.4	1	1	1	1	0.1	0	0	0.2	0.8	0	0	0	0	0	0	0	0	0	0	0.6	1	1	1	1	1	0.5	0	0	0	0	0	0	0	0	0	0	0	0	0	0
Solo	B	1	0	0	0	0	0	0	0	0	0	0	0	0	0	0	0	0	0	0	0	0	0	0	0	0	0	0	0	0	0	0	0	0	0	0	0	0	0	0	0	0	0.7	1	0.3	0	0	0	0
Solo	C	1	1	1	1	1	1	1	1	0.3	0	0	0	0	0	0	0	0	0	0	0	0	0	0	0	0	0	0	0	0	0	0	0	0	0	0	0	0	0	0	0	0	0	0	0	0	0	0	0
Solo	D	1	0	0	0	0	0	0	0	0	0	0	0	0.6	1	0.8	0	0	0	0	0	0	0	0	0	0	0	0	0	0	0	0	0.3	1	1	1	1	1	1	0.2	0	0	0	0	0	0	0	0	0
Solo	E	1	0	0	0	0	0	0	0	0	0	0	0	0	0	0	0	0	0	0	0	0	0	0	0	0	0	0	0.4	0	0	0	0	0	0	0	0	0.3	0	0	0	0	0	0	0.9	1	0.2	0	0
Solo	F	1	0	0	0	0	0	0	0	0	0	0	0	0	0	0	0	0	0	0	0	0	0	0	0	0	0	0.1	0	0	0	0	0	0	0	0	0	0	0	0	0	0	0	0	0	0	0	0	0
Solo	G	1	0	0	0	0	0	0	0	0	0	0	0.3	1	0.7	0	0	0.8	0.3	0	0	0	0	0	0	0	0	0	0	0	0	0	0	0	0	0	0	0	0	0	0.1	0	0	0.6	0	0	0	0	0
Solo	H	1	0	0	0	0	0	0	0	0	0	0	0	0	0	0	0	0	0	0	0	0	0	0	0	0	0	0.6	1	1	1	1	0.6	0	0	0	0	0	0	0	0	0	0	0	0	0	0	0	0
Solo	I	1	0	0	0	0	0.7	0.7	0	0.6	0.2	0	0	0	0	0	0	0	0	0	0	0	0	0	0	0	0.6	0.2	0	0.3	0.5	0	0	0	0	0	0	0	0	0	0	0	0	0	0	0	0	0	0
Solo	J	1	1	1	1	0	0	0.4	0.2	0	0	0	0	0	0	0	0	0	0	0	0	0	0	0	0	0	0	0	0	0	0	0	0	0	0	0	0	0	0	0	0	0.9	1	1	1	0.8	0.7	0	0.5
Solo	K	1	0	0	0	0	0	0	0	0	0	0	0	0	0	0	0	0	0	0	0	0	0	0	0	0	0	0	0	0	0	0	0	0	0	0	0	0	0	0	0	0	0	0	0	0.4	0	0	0
Solo	L	1	0	0	0	0	0	0	0	0	0	0	0	0	0	0	0	0.5	1	1	1	1	0.9	0	0	0	0	0.5	0.3	0	0	0	0	0	0.1	0.4	0	0.4	0.5	0	0	0	0	0	0	0	0	0	0
Solo	M	1	0	0	0.3	0	0	0	0	0	0	0.2	0.8	0	0	0	0	0	0	0	0	0	0	0	0	0	0	0	0	0	0	0	0	0	0	0	0	0	0	0	0	0	0	0.4	0.1	0.5	0	0	0
Solo	N	1	0	0	0	0.1	0.2	0	0.5	0.3	0	0	0	0	0	0	0	0	0	0	0	0	0	0	0	0	0	0	0	0	0	0	0	0	1	0.6	0	0	0	0	0	0	0	0	0	0.2	0	0	0
Solo	O	1	0	0	0	0	0	0.5	1	1	0.6	0	0.4	1	1	1	1	1	1	0.8	0.6	0.2	0	0	0	0	0	0	0	0	0	0	0	0	0	0	0	0	0	0	0.6	1	1	1	1	0.1	0	0	0
Solo	P	1	0	0	0	0	0.3	0	0.6	0.4	0	0	0	0	0	0	0	0	0	0	0	0	0	0	0	0	0	0	0	0	0	0	0	0	0	0	0	0	0	0	0	0	0	0	0	0	0	0	0
Solo	A	3	0	0	0	0	0	0	0	0	0	0	0	0	0	0	0	0	0	0	0	0	0	0	0	0	0	0	0	0	0	0	0	0	0	0	0	0	0	0	0	0	0	0	0	0	0	0	0
Solo	B	3	0	0	0	0	0	0	0	0	0	0	0	0	0	0	0	0	0	0	0	0	0	0.3	1	1	1	1	1	1	0.6	0	0	0	0	0	0.4	1	1	0	0	0	0	0.1	0.7	0.9	1	1	0.4
Solo	C	3	0	0.8	0.9	0	0	0	0	0	0	0	0	0.6	1	1	1	0.1	0	0	0	0	0	0	0	0	0	0.6	0.2	0	0	0	0	0.7	1	1	1	1	1	1	1	1	1	1	0	0	0	0	0
Solo	D	3	0	0	0	0	0	0	0	0	0	0	0	0	0	0	0	0	0	0	0	0	0	0	0	0	0	0	0	0	0	0	0	0	0.8	0.4	1	1	1	1	1	1	1	1	1	0.4	0	0.2	0.1
Solo	E	3	1	0.1	0	0	0	0	0	0	0	0	0	0	0	0	0	0	0	0	0	0	0	0	0	0	0	0	0	0	0	0	0	0	0	0	0	0	0	0	0	0	0	0	0	0	0.9	1	1
Solo	F	3	0.7	0	0	0.4	1	1	1	1	1	1	1	1	1	1	1	1	1	1	1	1	1	1	0.3	0	0	0	0	0	0	0	0	0	0	1	1	1	1	1	1	0.6	1	1	1	1	0.4	0	0
Solo	G	3	0	0	0	0	0	0	0	0	0	0	0	0	0	0.3	1	0.8	1	0.8	0	0	0	0	0	0	0	0	0	0	0	0	0	0	0.5	1	1	1	1	1	1	1	1	1	1	1	0.9	0.9	1
Solo	H	3	0	0	0	0	0	0	0	0	0	0	0.9	1	1	1	1	1	1	1	1	1	1	1	1	1	1	1	1	0.8	0	0	0.1	1	1	1	1	1	1	1	1	1	1	1	1	1	1	1	1
Solo	I	3	0	0	0	0	0	0	0	0	0	0	0	0	0	0	0	0	0	0	0	0	0	0	0	0	0	0	0	0	0	1	1	1	1	0.1	0	0	0	0	0.2	1	1	0.3	0	0.2	0.6	0	0.8
Solo	J	3	0	0	0	0	0	0	0	0	0	0	0	0	0	0	0	0	0	0	0	0	0	0	0	0	0	0	0	0	0	0	0.8	1	1	1	0.8	0	0	0	0.5	1	1	1	1	1	1	1	1
Solo	K	3	0	0	0	0	0	0	0	0	0	0	0	0	0	0	0	0	0	0	0	0	0	0	0	0	0	0	0	0	0	0	0	0	0.8	1	1	1	1	1	1	1	1	1	1	1	1	1	1
Solo	L	3	1	0.1	0	0	0.2	1	0	0.1	0	0	0	0	0	0	0.2	1	0.2	0	0	0	0	0	0	0	0.2	1	1	1	1	0.5	0	0.6	1	1	1	1	1	1	1	1	1	1	0.2	0	0	0	0.7
Solo	M	3	0	0	0	0	0.4	0.4	0	0	0	0	0	0	0	0	1	1	0	0	0	0	0	0	0	0	0	0	0	0	0	0	0.3	1	1	1	1	1	1	0.1	0	0	0.7	1	1	1	1	1	1
Solo	N	3	0	0	0	0	0	0	0	0	0	0	0	0	0	0	0	0	0	0	0	0	0	0	0	0	0	0	0	0	0	0	0	0	0	0	0	0.4	1	1	1	1	1	1	1	1	1	1	1
Solo	O	3	0	0	0	0	0	0	0	0	0	0	0	0	0	0.5	1	0.6	0	0	0	0	0	0	0	0	0	0	0	0	0	0	0	0	0	0	0	0	0	0	0	0	0	0	0	0	0	0	0
Solo	P	3	0.2	1	1	0	0	0	0	0	0	0.5	1	0.6	0	0	0	0	0	0	0	0	0	0	0	0	0	0	0	0	0	0	0	0	0	0	0	0	0	0	0.5	1	1	1	1	1	0.5	0	0.7
Solo	A	3	1	1	1	1	1	1	1	1	1	1	1	1	1	1	1	1	1	1	1	1	1	1	1	1	1	1	1	1	1	1	1	1	1	1	1	1	1	1	1	1	1	1	1	1	0.7	0	0.7
Solo	B	3	0.6	0.4	0	0	0	0	0	0	0	0	0	0	0	0	0	0	0	0	0.7	1	1	1	1	0	0	0	0	0	0.2	0.1	0	0	0	1	1	1	0.1	0	0	0	0.4	0.2	0.8	0.2	0.3	0	0
Solo	C	3	0	0	0.7	0	0	0.3	1	0.6	0	0	0	0	0	0	0	0	0.7	1	1	0.4	0	0	0.7	0.7	0	0	0	0	0	0	0	0	0.3	1	1	0.5	0.9	0	0	0	0	0	0	0	0	0	0
Solo	D	3	0.9	0.1	0.5	1	0.8	0	0	0	0	0.9	0.9	0.3	0.1	0	0	0	0	0	0	0	0.1	1	1	1	1	1	1	1	1	1	1	1	1	1	1	1	1	1	1	1	1	1	1	1	1	1	1
Solo	E	3	1	1	1	1	1	1	1	1	1	1	1	1	1	0.9	0	0.5	1	1	1	1	0.8	1	1	1	1	1	1	1	1	1	1	1	1	1	1	1	1	1	1	1	1	1	1	1	1	1	1
Solo	F	3	0	0	0	0	0	0	0	0	0	0	0	0	0	0	0	0	0	0	0	0	0	0	0	0	0	0	0	0	0	0	0	0.8	1	1	1	1	1	1	1	1	1	1	1	1	0.7	0	0.5
Solo	G	3	0	0	0	0	0	0	0	0	0	0	0	0	0	0	0	0	0.4	1	1	0.6	0	0	0	0	0	0	0	0.6	1	1	1	1	1	1	1	1	1	1	1	1	0.2	1	1	1	1	1	1
Solo	H	3	0	0	0	0	0.3	0.8	0	0	0	0	0	0	0	0	0	0	0	0	0	0	0	0	0	0	0	0	0	0	0	0	0	0	0	0	0.6	0.2	1	1	0.1	0.6	0.1	1	0.4	0	0	0	0
Solo	I	3	1	1	1	0.7	0.7	1	1	1	1	1	1	1	1	1	1	1	1	1	0.6	1	1	1	1	1	1	1	1	1	1	1	1	1	1	1	1	1	1	1	1	1	1	1	1	1	1	1	1
Solo	J	3	0	0	0	0	0	0	0	0	0	0	0	0	0	0	0	0	0	0	0	0	0	0	0	0	0	0	0	0	0	0	0	0	0.7	1	1	1	0.1	0.5	1	1	1	1	0.4	0	0.3	1	1
Solo	K	3	0	0	0	0	0	0	0	0	0	0	0	0	0	0	0	0	0	0	0	0	0	0	0	0	0	0	0	0	0	0	0	0	0	0	0	0	0	0	0	0	0	0	0	0	0	0	0
Solo	L	3	0	0	0	0	0	0	0	0	0	0	0	0	0	0	0	0	0	0	0	0	0.5	0.8	0	0	0	0	0	0	0	0	0	0	0	0.8	0.7	1	1	1	1	1	1	1	1	1	1	1	1
Solo	M	3	1	1	1	1	1	1	1	1	1	1	1	1	1	1	1	1	1	1	1	1	1	1	1	1	1	0.5	0.9	1	1	1	1	1	1	1	1	1	1	1	1	0.2	1	1	1	1	1	1	1
Solo	N	3	0	0	0.1	1	0	0	0	0	0	0	0	0.7	0.9	0.9	0.6	0	0.8	1	0.5	0.5	0.7	0.1	0.3	0.2	0.6	0	0	0.2	0.5	0	0	0.7	1	1	1	1	0.8	0.3	1	1	1	1	1	1	1	1	1
Solo	O	3	0	0	0	0	0	0	0	0	0	0.3	1	1	1	1	0.8	0.4	0.5	0	0	0	0	0	0	0	0	0	0	0	0	0	0	0	0	0	0	0	0	0	0	0	0	0	0	0.7	1	1	1
Solo	P	3	1	0.9	0	0.7	1	1	1	1	1	1	0.4	0	0	0	0	0	0	0	0	0	0	0.8	1	0.9	1	0.3	0	0	0	0	0	0	0.3	1	1	1	1	1	1	1	1	1	1	1	1	1	1
Solo	Q	3	1	1	1	1	1	1	1	1	1	1	1	1	1	1	1	1	1	1	1	1	1	1	1	1	1	0.3	0.1	0.9	0.2	1	1	1	0.8	0.4	1	1	1	1	1	1	1	1	1	1	1	1	0.2
Solo	R	3	0	0	0	0	0	0	0	0	0	0.7	0.2	0.2	0.1	1	1	0.6	0	0	0	0	0	0	0	0	0	0	0	0	0	0	0	0	0	0	0.8	0.7	1	1	0.1	0.4	1	1	1	0.5	0	0	0
Solo	A	3	0	0	0	0	0	0	0	0.1	0.2	0	0	0	0	0	0	0	0	0	0	0	0	0	0	0	0	0	0	0	0	0.3	1	0.8	0	0	0	0	0	0	0	0	0	0	0	0	0	0	0
Solo	B	3	0	0.7	1	1	1	1	1	1	1	1	1	1	1	1	1	1	1	1	1	0.9	0	0	0.7	1	1	1	1	1	1	1	1	1	1	1	1	1	1	1	1	1	1	1	1	1	1	1	1
Solo	C	3	0	0.9	1	0.9	0	0	0	0	0	0	0	0	0	0	0	0	0	0	0.6	1	1	1	0.1	0	0	0	0	0	0	0	0	0	0	0	0	0	0.1	1	0.8	0	0	0	0	0	0	0	0
Solo	D	3	0	0	0	0	0	0	0	0	0	0	0	0	0	0	0	0	0	0	0	0	0	0	0	0	0	0	0	0	0	0	0	0	0	0	0	0	0	0	0	0	0	0	0	0	0	0	0
Solo	D2	3	0	0	0	0	0	0	0	0	0	0	0	0	0	0	0	0	0	0	0	0	0	0	0	0	0	0	0	0	0	0	0	0	0	0	0	0	0	0	0	0	0	0	0	0	0	0	0
Solo	E	3	1	1	1	1	0.6	0	0	0	0	0	0	0	0	0	0	0	0	0	0	0	0	0	0	0	0.4	1	0.8	0	0	0	0	0	0	0.1	0.6	0.2	0.2	0	0	0	0.3	1	0.6	0.8	0	0	0
Solo	F	3	0	0	0	0	0	0	0	0.7	0.8	0	0	0	0	0.4	0	0	0	0	0	0	0	0	0	0	0	0	0	0	0	0	0	0.8	1	0.7	0	0.4	0	0	0	0.6	0.2	0	0	0	0	0	0
Solo	G	3	0	0	0	0	0	0	0	0	0.5	0.3	0	0.6	0	0	0	0	0	0	0	0	0	0	0	0	0	0	0	0	0	0	0	0.9	0.7	0	0	0	0	0	0	0	0	0	0	0	0	0.8	0.8
Solo	H	3	0	0	0	0	0	0	0	0	0	0	0	0	0	0	0	0	0	0	0	0	0	0	0	0	0	0	0	0	0	0	0	0	0	0	0	0	0	0	0	0	0	0	0	0	0	0	0
Solo	H2	3	0	0	0	0	0	0	0.4	1	0.6	0	0	0	0.3	0.7	0	0	0	0	0	0	0	0	0	0	0	0	0	0	0	0	0	0.7	0.7	0.1	1	1	1	1	1	1	1	1	1	1	1	1	0.2
Solo	I	3	0	0	0	0	0	0	0	0	0	0	0	0	0	0	0	0	0	0	0	0	0	0	0	0	0	0	0	0	0	0	0	0	0	0	0	0	0	0	0	0	0	0	0	0	0	0	0
Solo	J	3	0	0	0	0	0	0	0	0	0	0	0	0	0	0	0	0	0	0	0	0	0	0	0	0	0	0	0	0	0.3	0.1	0	0	1	1	1	1	1	1	1	1	1	1	1	1	0.3	0	0
Solo	K	3	0	0	0	0	0	0	0	0	0	0	0	0	0	0	0	0	0	0	0	0	0	0	0	0	0	0	0	0	0	0	0	0	0	0	0	0	0	0	0	0	0	0	0	0	0	0	0.9
Solo	A	3	0	0.8	0.6	0	0	0	0	0	0	0	0	0	0	0	0	0	0	0	0	0	0	0	0	0	0	0	0	0	0	0	0	0.8	1	1	1	1	1	1	1	1	1	1	1	1	1	1	1
Solo	B	3	0.3	0.7	0	0	0	0	0.1	1	0.1	0	0	0	0	0.2	1	1	1	1	1	1	1	1	1	1	1	0.4	0	0.1	0.3	0	0.5	1	1	1	1	1	1	1	1	1	1	1	1	1	1	1	1
Solo	C	3	0	0	0	0	0	0	0	0.2	1	1	1	1	1	1	1	1	1	1	1	1	1	1	1	1	1	1	1	1	1	1	1	1	1	1	1	1	1	1	1	1	1	1	1	1	1	1	1
Solo	D	3	0	0	0	0	0	0	0	0	0	0	0	0	0	0	0	0	0	0	0	0	0	0	0	0	0	0	0	0	0	0	0	0	0	0	0	0	0	1	1	1	1	1	1	1	1	1	1
Solo	E	3	0.1	1	1	1	1	1	1	1	1	1	1	0.5	0	0.6	1	1	1	0.8	0	0	0	0	0	0	0	0	0	0.1	0	0	0.4	1	1	1	1	1	1	1	1	1	1	1	1	1	1	1	1
Solo	F	3	1	1	1	1	1	1	1	1	1	1	1	1	1	1	1	1	1	1	1	1	1	1	1	1	1	1	1	1	1	1	1	1	1	1	1	1	1	1	1	1	1	1	1	1	1	1	1
Solo	G	3	0	0	0	0	0	0	0	0	0	0.8	0	0	0	0	0	0	0	0	0	0	0	0.1	0.7	0	0	0	0	0	0	0	0.6	1	1	1	1	1	1	1	1	1	1	0.2	0	0.8	0	0	0
Solo	H	3	0	0	0	0	0	0	0	0	0	0	0	0.5	0.5	0	0.8	1	0	0	0	0	0	0	0	0	0	0	0	0	0	0	0	0.4	1	1	1	1	1	1	1	0.2	0.6	1	1	1	1	1	1
Solo	I	3	1	1	1	1	1	1	1	1	1	1	1	1	1	1	1	1	1	1	1	1	1	1	1	1	1	1	1	1	1	1	1	1	1	1	1	1	1	1	1	1	1	1	1	1	1	1	1
Solo	J	3	0.4	1	1	0.2	0.3	0.9	0	0	0	0	0	0	0	0	0	0	0	0	0	0	0	0	0	0	0	0	0	0	0	0	0.1	1	1	1	1	1	1	1	1	1	1	1	1	1	1	1	1
Solo	K	3	0	0	0	0	0	0	0	0	0	0	0	0	0	0	0	0	0	0	0	0	0	0	0	0	0	0	0	0	0	0	0.1	0.5	0	0	0	0	0	1	0.9	0	0	0.6	0.9	1	1	1	1
Solo	L	3	0	0	0	0.2	0.8	0	0	0	0	0	0.7	0.9	0	0	0	0	0	0	0	0.3	0	0.3	0.6	1	1	1	1	1	1	1	1	1	1	1	1	1	1	1	1	1	1	1	1	1	1	1	1
Solo	M	3	0	0	0	0	0	0	0	0.6	1	0.8	0	0	0	0.4	1	0.7	0	0	0	0	0.8	0.2	0.2	0	0	0	0	0.7	1	0.2	0	1	0.4	1	1	1	1	1	1	1	1	1	1	1	1	1	0.1
Solo	N	3	1	1	1	1	1	1	1	0.5	0.9	0.3	0	0	0	0	0	0	0	0	0	0.2	1	1	0	0	0	0	0	0	0	0	0	0	0	0	0	0	0	0	0	0	0	0	0	0	0	0	0
Solo	O	3	0	0	0	0	0	0	0	0	0.7	1	0.2	0	0	0	0	0	0	0	0	0	0	0	0	0	0	0	0	0	0	0	0	0	0	0	0	0.9	1	1	0.8	0	0	0	0	0	0	0	0
Solo	P	3	1	0.4	0	0.3	1	0.9	0	0	0.4	1	0	0	0	0	0.3	0.3	0	0.8	1	0.2	0	0.4	1	1	0.1	0	0.7	0.4	0	0	0	0	0	0.9	1	1	1	1	1	0.6	1	1	1	1	1	1	1
Solo	A	10	0.7	0	0	0	0	0	0	0	0	0	0	0	0	0	0	0	0	0	0	0	0	0	0	0	0	0	0	0	0	0	0	1	0.6	0.4	1	1	0.7	0	0	0.1	1	0	0.8	0.2	0.6	1	1
Solo	B	10	0.4	0	0	0.7	1	0.3	0	0	0	0	0	0	0	0	0	0	0	0	0	0	0.4	1	1	0.3	0.3	0.5	0	0	0	0	0	0	0	0	0.9	1	1	1	0.2	0	0	0	0	0	0	0	0
Solo	C	10	0	0	0	0	0	0	0	0	0	0	0	0	0	0	0	0	0	0	0	0	0	0	0	0	0	0	0	0	0	0.2	1	1	1	1	1	1	1	1	1	1	1	1	1	1	1	0.2	0.8
Solo	D	10	1	1	0.1	0	0.9	0.3	0	0	0	0	0	0	0	0	0	0	0	0	0	0	0	0	0	0	0	0	0	0	0	0	0	0	0	0.7	1	1	1	1	1	1	1	1	0.1	0	0.4	1	0.2
Solo	E	10	0.2	0	0.4	0	0	0	0.5	1	1	1	1	0.6	0	0.1	1	1	1	1	0.5	0	0	0	0	0.2	1	1	1	1	1	1	1	1	1	1	1	1	1	1	0.1	0	0	0	0.8	1	1	1	1
Solo	F	10	1	1	1	1	1	1	1	1	1	1	1	1	1	1	1	1	1	1	1	1	1	1	1	1	1	1	1	1	1	1	1	1	1	0.7	0	0.7	1	1	1	1	1	1	1	1	1	1	1
Solo	G	10	0.7	0	0	0	0.3	0	0	0	0	0.2	0.1	0	0	0	0.2	0.4	0	0	0	0.3	0.7	0	0	0	0	0	0	0	0	0	0	0.9	1	1	1	1	1	1	1	1	1	1	1	0.8	0.8	0.6	1
Solo	H	10	0	0	0	0	0	0	0	0	0	0	0	0	0	0	0	0	0	0.2	0.6	0	0	0	0	0	0.1	0	0	0	0.5	0.5	0.2	1	0.9	1	0.6	0.1	0.1	0	0.7	0.5	0.5	1	0.2	0	1	1	1
Solo	I	10	0	0	0	0	0	0	0.7	0.5	0	0	0	0	0	0	0	0	0	0.7	0.7	0.2	0	0	0	0.9	1	0.5	0	0	0	0	0	0.8	1	1	1	1	0.7	0	0	0	0	0	0	0	0	0	0
Solo	J	10	0	0	0	0	0	0	0	0	0	0	0	0	0	0	0	0	0.1	0	0.6	0.2	0	0	0	0	0	0	0	0	0	0	0	1	1	1	1	1	0.3	0.2	1	1	0.8	0	0	0	0	0	0
Solo	K	10	1	1	1	0	0.6	1	1	0.8	1	1	0.2	0	0	0.6	0.6	0	0	0	0	0.9	1	1	1	1	0.6	0	0.4	0	0	0	0	0	0	0	0	0.3	1	1	1	1	1	1	1	1	1	0.7	0
Solo	L	10	0.1	1	1	1	0.1	0	0.6	0	0	0	0	0	0.1	1	1	1	0.6	0	0.2	0.3	1	0.1	0	0.7	1	0.2	0	0	0	0	0.1	1	1	1	1	1	1	0.4	0.6	0.5	0.9	1	1	1	1	1	1
Solo	M	10	0	0.2	1	0.4	0	0.2	0.4	0	0.3	1	1	1	0.6	0.7	0	0.8	0	0	0.5	1	1	1	0.6	0	0.1	0	0	0	0.1	0.3	0	0	0.4	0.4	0	0	0	0	0.1	0.4	0	0	0	0.6	0.3	0.9	1
Solo	N	10	0	0	0	0.7	1	1	1	1	1	1	1	1	0.5	0.9	1	1	0.6	0	0	0	0	0	0	0	0	0	0	0	0	0	0	0.7	1	1	1	1	1	1	1	0.6	1	1	1	0.3	0	0	0
Solo	O	10	1	1	1	1	1	0.7	1	1	0.4	0.5	0	0	0	0	0	0.4	1	1	0.5	0	0.3	0.8	0.1	0.6	0	0	0	0	0	0	0.3	1	1	0.4	0.3	0.6	0.9	1	1	1	1	1	1	1	1	1	1
Solo	P	10	0	0.1	0.5	0	0	0	0	0.3	1	1	1	1	0.8	0	0	0	0	0	0.4	0	0.7	0.7	0	0	0	0	0	0	0	0	0	0	0	0	0.4	1	1	1	1	1	0.9	1	1	1	0.6	0	0
Solo	A	10	1	1	1	1	1	1	1	1	1	1	1	1	1	1	1	0.8	1	1	1	1	1	0.2	0	0	0.4	0.3	1	1	0.6	1	1	1	1	1	1	1	1	1	1	1	1	1	0.8	1	1	1	1
Solo	B	10	0	0.7	0.4	0	0	0	0	0	0	0	0	0	0	0	0	0	0	0.1	1	0.5	0	0	0	0	0	0	0	0	0	0	0	0.6	1	1	1	1	1	1	0.6	0.6	0	0	0.6	1	1	0.7	0.6
Solo	C	10	0	0	0.7	1	0.6	0	0	0	0	0	0	0	0	0	0	0.6	1	0.2	0	0	0.1	1	1	1	0	0	0	0	0	0	0	0	0	0	0	0	0	0	0	0	0	0	0	0	0	0	1
Solo	D	10	0	0	0	0	0	0	0	0	0	0	0	0	0	0	0	0	0	0	0	0	0	0	0	0	0	0	0	0	0	0	0	0	0	0	0	0	0	0	0	0.6	0.8	0	0.8	0	0	0	0
Solo	E	10	0.8	1	1	0.3	0	0.6	1	1	1	1	1	0.4	1	1	1	1	1	1	1	1	1	1	1	1	1	0.8	1	1	1	1	1	1	1	1	1	1	1	1	0.9	0.3	1	1	1	1	1	1	1
Solo	F	10	0	0	0	0	0	0	0	0	0	0	1	0.9	1	1	0.3	0	0	0	0	0	0	0	0	0	0	0	0	0	0.8	1	1	1	1	1	1	1	1	0.1	0	0	0.9	1	1	0.6	0	0	0
Solo	G	10	1	0.5	0.6	0.9	1	1	1	1	0.1	0	0	0	0	0	0.6	0	0	0	0	0	0	0	0	0	0	0	0.7	0.1	0.7	0.3	0	0.6	1	1	1	1	1	1	1	1	1	1	1	1	0.2	1	1
Solo	H	10	0	0	0	0	0	0	0.2	1	1	1	1	1	0.9	0	0	0	0	0	0	0	0	0.5	1	1	1	0.1	0.2	0	0.1	0.4	0.4	1	1	0.6	0	0	0	0	0	0	0	1	1	1	0.4	0	0
Solo	A	10	0	0	0	0	0	0	0	0	0	0	0	0	0	0	0	0	0	0	0	0	0	0	0	0	0	0	0	0	0	0	0	0	0	0	0.8	1	0.6	0	1	1	0.3	0	0	0	0	0	0
Solo	B	10	0	0	0	0	0	0.6	1	1	1	1	0.7	0	0	0	0	0	0	0	0	0	0	0	0	0	0	0	0	0	0	0	0	0.9	1	1	1	1	1	1	1	1	1	1	0.4	0	0	0	0.7
Solo	C	10	1	1	0.2	0	0	0	0	0	0	0	0	0	0	0	0	0	0	0	0	0	0	0	0	0	0	0	0	0	0	0	0	0.3	0	0	0	0	0	0	0	0	0	0	0	0	0	0	0
Solo	E	10	0	0	0	0	0	0	0	0	0	0	0	0	0	0	0	0.1	0.1	0.5	0	0.4	0.6	0	0	0	0	0	0	0	0	0	0	0	0	0	0	0	0	0	0.1	0	0	0	0	0	0.9	1	1
Solo	F	10	0	0	0	0	0	0	0	0	0	0	0	0	0	0	0.7	0.5	0.9	0.3	0	0	0	0	0	0	0	0	0	0	0	0	0	0	0	0	0	0	0	0	0	0	0	0	0	0	0	0	0
Solo	G	10	0	0.1	0.4	0	0	0	0	0	0	0	0	0	0	0	0.9	1	1	1	1	1	0.3	0	0	0	0	0	0	0	0	0	0	0	0	0	0	0	0	0	0	0	0	0	0	0	0	0	0
Solo	I	10	0	0	0	0	0	0	0	0	0	0	0	0	0	0	0	0	0	0	0	0	0	0	0	0	0	0.4	0.2	0	0	0	0	0	0.3	0.7	0	0	0	0	0	0	0	0	0	0	0	0	0
Solo	J	10	0	0	0	0	0	0	0	0	0	0	0	0	0	0	0	0	0	0	0	0	0	0	0	0	0	0	0	0	1	0.2	0	0	0.5	0.9	0	0	0.2	1	1	1	1	1	1	1	0.9	0	0
Solo	A	10	0	0	0	0	0	0	0	0	0	0	0	0	0	0	0	0	0	0	0	0	0	0	0	0	0	0	0	0	0	0	0	0	0	0	0	0.6	1	1	1	1	1	1	1	1	1	1	1
Solo	B	10	0	0	0	0	0	0	0	0	0	0	0	0	0	0	0	0	0	0	0	0	0	0	0	0	0	0	0	0	0	1	0.6	1	1	1	1	1	1	1	1	1	1	1	1	1	1	1	1
Solo	C	10	0	0	0	0	0	0.5	1	0.7	0	0	0	0.6	0.6	0	0	0	0	0	0	0	0	0	0	0	0	0	0	0	0	0	0	0	0.4	1	1	1	1	1	1	1	1	1	1	1	1	1	1
Solo	D	10	0	0	0	0	0	0	0	0	0	0	0	0	0	0	0	0	0	0	0	0	0	0	0	0	0	0	0	0	0	0	0	0	0	0	0	0	0	0	0	0	0	0.1	1	1	1	1	1
Solo	E	10	0	0	0	0	0	0	0	0	0	0	0	0	0	0	0	0	0	0	0	0	0	0	0	0	0	0	0	0	0	0	0	0	0	0	0	0	0	0.9	1	0.3	0	0	1	1	0.6	0	0
Solo	F	10	0	0	0	0	0	0	0	0	0	0	0	0	0	0	0	0	0	0	0	0	0	0	0	0	0	0	0	0	0	0	0	0	0	0	0.3	1	0.6	0	0	0.8	1	1	1	1	1	1	1
Solo	G	10	0	0	0	0	0	0	0	0	0	0	0	0	0.1	0	0	0	0	0	0	0	0.5	0.9	0	0	0	0	0	0	0	0.1	1	1	1	1	1	1	1	1	1	1	1	1	1	1	1	1	1
Solo	H	10	1	0.2	0	0.3	0	0.5	0.4	0	1	0.4	0	0.7	1	0.1	0	0	0	0.4	1	1	1	1	0.3	0	0	0	0	0	0	0	0	0.2	1	0.8	0	0	0	0	0	0	0	0	0	0	0	1	1
Solo	I	10	0	0	0	0	0	0	0	0	0	0	0	0	0	0	0	0	0	0	0	0	0	0	0	0	0	0	0	0	0	0	0	0	0	0	0	0	0	0	0	0.4	1	1	1	1	1	1	1
Solo	J	10	0	0	0	0	0	0	0	0	0	0	0	0	0	0	0	0	0	0	0	0	0	0	0	0	0	0	0	0	0	0	0	0	0	0	0.9	1	0.7	0.5	1	1	1	1	1	1	1	1	1
Solo	K	10	0	0	0	0	0	0	0	0	0	0	0	0	0	0	0	0	0	0	0	0	0	0	0	0	0	0	0	0	0	0	0	0	0	0	0	0	0	0	0	0	0	0	0	0	0	0	0
Solo	L	10	0	0	0	0	0	0	0	0	0	0	0	0	0	0	0	0	0	0	0	0	0	0	0	0	0	0	0	0	0	0	0	0	0	0	0	0	0.5	0.7	0.4	0.9	0.2	1	1	1	1	1	1
Solo	M	10	0	0	0	0	0	0	0	0	0	0	0	0	0	0	0	0	0	0	0	0	0	0	0	0	0	0	0	0	0	0	0	0	0	0	0	0	0	0	0	0.6	1	1	1	1	1	1	1
Solo	N	10	0	0	0.2	0.6	0.2	0.2	0	0	0	0	0	0	0	0	0	0	0	0	0	0	0	0	0	0	0	0	0	0	0	0.4	1	0.3	0	0	0	0	0	0	0	0	0	0	0	0	0	0	0
Solo	O	10	0	0	0	0	0	0	0	0	0	0	0	0	0	0	0	0	0	0	0	0	0	0	0	0	0	0	0	0	0	0	0	0	0	0	0	0	0	0	0	0	0	0	0	0	0	0	0
Solo	P	10	0	0	0	0	0	0	0	0	0	0	0	0	0	0	0	0	0	0	0	0	0	0	0	0	0	0	0	0	0	0	0	0.4	1	1	1	1	1	1	1	1	1	1	1	1	1	1	1
[truncated: 43 more columns]

## Sheet: Figure 4A right
			Pretone (sec)																														Tone (sec)
Type	Animal	Day	150-151; Platform : time (s)	151-152; Platform : time (s)	152-153; Platform : time (s)	153-154; Platform : time (s)	154-155; Platform : time (s)	155-156; Platform : time (s)	156-157; Platform : time (s)	157-158; Platform : time (s)	158-159; Platform : time (s)	159-160; Platform : time (s)	160-161; Platform : time (s)	161-162; Platform : time (s)	162-163; Platform : time (s)	163-164; Platform : time (s)	164-165; Platform : time (s)	165-166; Platform : time (s)	166-167; Platform : time (s)	167-168; Platform : time (s)	168-169; Platform : time (s)	169-170; Platform : time (s)	170-171; Platform : time (s)	171-172; Platform : time (s)	172-173; Platform : time (s)	173-174; Platform : time (s)	174-175; Platform : time (s)	175-176; Platform : time (s)	176-177; Platform : time (s)	177-178; Platform : time (s)	178-179; Platform : time (s)	179-180; Platform : time (s)	180-181; Platform : time (s)	181-182; Platform : time (s)	182-183; Platform : time (s)	183-184; Platform : time (s)	184-185; Platform : time (s)	185-186; Platform : time (s)	186-187; Platform : time (s)	187-188; Platform : time (s)	188-189; Platform : time (s)	189-190; Platform : time (s)	190-191; Platform : time (s)	191-192; Platform : time (s)	192-193; Platform : time (s)	193-194; Platform : time (s)	194-195; Platform : time (s)	195-196; Platform : time (s)	196-197; Platform : time (s)
Social	C (m)	1	0	0	0	0	0	0	0	0	0	0	0	0	0.3	1	1	0.2	0.7	1	1	1	1	0.6	0	0	0	0	0	0	0	0	0	0	0	0	0	0	0	0	0	0	0	0	0	0	0	0	0
Social	D (m)	1	0	0	0	0	0	0	0	0	0	0	0	0	0	0	0	0	0	0	0	0	0	0	0	0	0	0	0	0	0	0	0	0	0	0	0	0	0	0	0	0	0	0	0	0	0	0	0
Social	E (m)	1	0	0	0	0	0	0	0	0	0	0	0	0	0	0	0	0	0	0	0	0	0	0	0	0	0	0	0	0	0	0	0	0	0	0	0	0	0	0	0	0	0	0	0	0	0	0	0
Social	F (m)	1	0	0	0	0	0	0	0	0	0	0	0	0	0	0	0	0	0	0	0	0	0	0	0	0	0	0.3	1	1	1	1	0.7	1	1	1	1	0.9	0	0	0	0	0	0	0	0	0	0	0
Social	G (f)	1	0.4	0	0	0	0	0	0	0	0	0	0	0	0	0	0	0	0	0	0	0	0	0	0	0	0	0	0	0	0	0	0.8	1	1	1	1	1	1	0.7	0	0	0	0	0	0	0	0	0
Social	H (f)	1	0	0	0	0	0	0	0	0	0	0	0	0	0	0	0	0	0	0	0	0	0	0	0	0	0	0.3	1	1	1	1	1	1	0	0	0	0	0	0	0	0	0	0	0	0	0	0	0
Social	I (f)	1	0	0	0	0	0	0	0	0	0	0	0	0	0	0	0	0	0	0	0	0	0	0	0	0	0	0	0	0	0	0	0	0	0	0	0	0	0	0	0	0	0	0	0	0	0	0	0
Social	J (f)	1	0	0	0	0	0	1	1	1	1	1	1	1	1	1	0.3	0	0	0	0	0	0	0	0	0	0	0	0	0	0	0	0	0	0	0	0	0	0	0	0	0	0	0	0	0	0	0	0
Social	M (f)	1	1	1	1	0.6	0	0	0	0	0	0	0	0	0	0	0	0	0	0	0	0	0	0	0	0	0	0	0	0	0	0	1	1	1	1	1	0	0	0	0	0	0	0	0	0	0	0	0
Social	N (f)	1	0	0	0	0	0	0	0	0	0	0	0.2	0	0	0	0	0	0	0	0	0	0	0	0	0	0	0	0	0	0	0	0	0	0.6	1	1	1	1	1	0.9	0	0	0.5	0.8	0	0	0	0
Social	C (f)	1	0	0	0	0	0	0	0	0	0	0	0	0	0	0	0	0	0	0	0	0	0	0	0	0	0	0	0	0	0	0	0	0	0	0	0	0	0	0	0	0	0	0	0	0	0	0	0
Social	D (f)	1	0	0	0.5	1	1	1	1	1	0	0	0	0	0	0	0	0	0	0	0	0	0	0	0	0	0	0	0	0	0	0	0	0	0	0	0	0	0	0	0	0	0	0	0	0	0	0	0
Social	A (m)	1	0	0	0	0	0.4	1	0.6	0	0	0	0	0	0	0	0	0	0	0	0	0.8	0.8	0.9	0	0.3	0	0	0.3	1	0.1	0	0	0	0	0	0	0	0	0	0	0	0	0	0	0	0	0	0.7
Social	B (m)	1	0	0	0	0	0	0	0.9	1	1	1	0.6	0.4	0.1	0	0	0	0	0	0	0	0	0	0	0	0	0	0	0	0	0	0	0	0	0	0	0	0	0	0	0	0	0	0	0	0	0	0
Social	C (f)	1	0.4	1	1	1	1	1	1	1	1	1	1	1	1	0.3	0	0.2	0.5	0.7	0.7	0	0	0	0	0	0	0	0	0	0	0	0	0	0	0	0	0	0	0	0	0	0	0	0	0	0	0	0
Social	D (f)	1	0	0	0	0	0	0	0	0	0	0	0	0	0	0	0	0	0	0	0	0	0	0	0	0	0	0	0	0	0	0	0	0	0	0	0	0	0	0	0	0	0	0	0	0	0	0	0
Social	I (f)	1	0	0	0	0	0	0	0	0	0	0	0	0	0	0	0	0	0	0	0	0	0	0	0	0	0	0	0	0	0	0	0	0.5	0.1	0	0	0	0	0	0	0	0	0	0	0	0	0	0.9
Social	J (f)	1	0	0	0	0	0	0	0	0	0	0	0	0	0	0	0	0	0	0	0	0	0	0	0	0	0	0	0	0	0	0	0	0	0	0	0	0.4	1	1	0.6	0.4	0.6	0	0	0	0.2	0	0
Social	024-A (f)	1	0	0	0	0.4	1	0.6	0	0	0	0	0	0	0	0	0	0	0	0	0.3	1	0.9	0	0	0	0	0	0	0	0	0	0	0	0	0	0	0	0	0	0	0	0	0	0	0	0	0	0
Social	024-B (f)	1	0	0	0	0	0	0	0	0	0	0	0	0	0	0	0	0	0	0	0	0	0	0	0	0	0	0	0	0	0	0	0	0	0	0	1	1	0.6	0	0	0	0	0	0	0	0	0	0
Social	024-O (m)	1	0	0	0	0	0	0	0	0	0	0	0	0	0	0.5	1	1	1	1	0	0	0	0	0	0	0	0	0	0	0	0	0.2	0	0	0	0	0	0	0	0	0	0	0	0	0	0	0	0
Social	M (f)	1	0	0	0	0	0	0	0	0	0	0	0	0	0	0	0.1	1	1	1	1	0	0	0	0	0	0	0	0	0	0	0	0	0	0	0	0	0	0	0	0	0	0	0	0	0	0	0	0
Social	N (f)	1	0	0	0	0	0	0	0	0	0	0	0	0	0.8	1	1	1	0.4	0.5	1	0	0	0	0	0	0	0	0	0	0.1	0.1	0	0	0	0	0	0	0	0	0	0	0	0	0	0	0	0	0
Social	P (m)	1	0	0	0	0	0	0	0	0	0	0	0	0	0	0	0	0	0	0	0	0	0	0	0	0	0	0	0	0	0	0	0	0	0	0	0	0	0	0	0	0	0	0	0	0	0	0	1
Social	BEH031-B	1	0	0	0	1	1	0.5	0	0	0	0	0	0	0	0	0	0	0	0	0	0	0	0	0	0	0	0	0	0	0	0	0	0	0	0	0	0	0	0	0	0	0	0	0	0	0	0	0
Social	BEH031-C	1	0	0	0	0	0	0	0	0	0	0	1	1	1	1	1	1	1	1	1	1	0.8	0	0	0	0	0	0	0	0	0	0	0	0	0	0	0	0	0	0	0	0	0	0	0	0	0	0
Social	BEH031-D	1	0	0	0	0	0	0	0	0	0	0	0	0	0	0.4	0	0	0	0	0	0	0	0	0	0.2	1	1	1	1	0.8	0	0	0	0	0	0	0	0	0	0.3	0	0	0	0	0	0	0	0
Social	BEH031-E	1	0	0	0	0	0	0	0	0	0	0	0	0	0	0	0	0	0	0	0	0	0	0	0	0	0	0	0	0	0	0	0	0	0	0	0	0	0	0	0	0	0	0	0	0	0	0	0
Social	BEH033-A	1	1	1	0.8	0	0	0	0	0	0	0	0	0	0	0	0	0	0	0	0	0	0	0	0	0	0	0	0	0	0	0.3	1	1	1	1	1	1	1	1	1	0.4	0	0	0	0	0	0	0
Social	BEH033-B	1	0	0	0	0	0	0	0	0	0	0	0	0	0	0	0	0	0	0	0	0.3	1	1	1	1	0.3	0	0	0	0	0	0	0	0	0	0	0	0	0	0	0	0	0	0	0	0	0	0
Social	BEH033-E	1	0	0.8	0	0	0	0	0	0	0	0	0	0.3	0.5	0.4	0	0	0.1	0.9	0	0	0	0	0	0	0	0	0	0	0	0	0	0	0	0	0	0	0	0	0	0.9	1	1	1	1	1	1	1
Social	BEH033-F	1	0	0	0	0	0	0	0	0	0	0.7	1	1	0.9	0	0	0	0	0	0	0	0	0	0	0	0	0	0	0	0	0	0	0	0	0	0	0	0	0	0	0	0	0	0	0	0	0	0
Social	BEH033-G	1	0	0	0	0	0	0	0.2	1	1	0	0	0	0	0	0	0	0	0	0	0	0	0	0	0	0	0.4	0.6	0.3	0	0	0	0	0	0	0	0	0	0	0	0	0	0	0	0	0	0	0.5
Social	BEH033-H	1	0	0	0	0	0	0	0	0	0	0	0	0	0	0	0	0	0	0	0	0	0	0	0	0	0	0	0	0	0	0	0	0	0	0	0	0	0	0	0	0	0	0	0	0	0	0	0
Social	BEH033-K	1	0	0	0	0	0	0	0	0	0	0	0	0	0	0	0	0	0	0	0	0	0	0	0	0	0	0	0.6	1	1	1	1	0.1	0	0	0	0	0	0	0	0	0	0	0	0	0	0	0
Social	BEH033-L	1	0	0	0	0	0	0	0	0	0	0	0	0	0	0	0	0	0	0	0	0	0	0	0.3	0.1	0	0	0	0	0	0	0	0	0	0	0	0	0	0	0	0	0	0	0	0	0	0	0
Social	BEH033-M	1	0	0	0	0	0	0	0	0	0.5	0.9	0.9	0.9	0	0	0	0	0	0	0	0	0	0	0	0	0	0	0	0	0	0	0	0	0	0	0	0	0	0	0	0	0	0	0.2	0.6	0	0	0
Social	BEH033-N	1	0	0	0	0	0	0	0	0	0	0	0	0	0	0	0	0	0	0	0	0	0	0	0	0	0	0	0	0	0	0	0	0	0.3	1	1	1	0.8	0	0	0	0	0	0	0	0	0	0
Social	BEH032-A	1	0	0	0	0	0	0	0	0	0	0	0	0	0	0	0	0	0	0	0	0	0	0.4	0	0	0	0	0	0	0	0	0	0	0	0	0	0	0	0.1	0.2	0	0	0	0	0.6	1	0	0
Social	BEH032-B	1	0	0	0	0	0	0.6	0	0	0	0	0	0	0	0	0	0	0	0	0	0	0	0	0	0	0	0	0	0	0	0	0	0	0	0	0	0	0	0	0	0	0	0	0	0	0	0	0
Social	BEH032-C	1	1	0.4	0	0	0	0	0	0	0	0	0	0	0	0	0	0	0	0	0	0	0	0	1	1	0.5	0	0.2	0.5	0	0	0	0.7	0	0	0	0	0	0	0	0	0	0	0	0	0	0	0
Social	BEH032-D	1	0	0	0	0	0	0	0	0	0	0	0	0	0	0	0	0	0	0	0	0	0	0	0	0	0	0	0	0	0	0	0	0	0	0	0	0	0	0	0	0	0	0	0	0	0	0	0
Social	BEH032-I	1	0	0	0	0	0	0	0	0	0	0	0	0	0	0	0	0	0	0	0.9	1	1	1	0.6	0	1	0.2	0	0	0	0	0	0	0	0	0	0	0	0	0	0	0	0	0	0	0	0	0
Social	BEH032-K	1	0	0	0	0	0	0	0	0	0	0.4	1	1	1	0.8	0	0	0	0	0	0	0	0	0	0	0	0	0	0	0	0	0	0	0	0	0	0	0.4	0.7	0	0	0	0	0	0	0	0	0
Social	BEH032-L	1	0	0	0	0	0	0	0	0	0	0	0	0	0	0	0	0	0	0	0.9	1	1	1	0.4	0	0	0	0	0	0	0	0	0	0	0	0	0	0	0	0	0	0	0	0	0	0.4	0.3	0
Social	BEH032-M	1	0	0.1	1	1	0.2	0	0	0	0	0	0	0	0	0	0	0	0	0	0	0	0	0	0	0	0	0	0	0	0	0	0	0	0	0	0	0	0	0	0	0	0	0	0	0	0	0	0
Social	C (m)	3	1	1	1	1	1	1	1	1	1	1	1	1	1	1	1	1	1	1	1	1	1	1	1	1	1	1	1	1	1	1	1	1	1	1	1	1	1	1	1	1	1	1	1	1	1	0.7	1
Social	D (m)	3	1	1	1	1	1	0	0	0	0	0	0	0	0	0	0	0	0	0	0	0	0	0	0	0	0	0	0	0	0	0	0	0	0	0	0	0	0	0	0	0	0	0	0	0.7	1	1	1
Social	E (m)	3	0	0	0	0.6	1	1	1	1	1	1	1	1	1	1	1	1	1	1	1	1	1	0.8	1	1	1	1	1	1	1	1	1	1	1	1	1	1	1	1	1	1	1	1	1	1	1	1	1
Social	F (m)	3	1	1	1	1	1	1	1	1	1	1	1	1	1	1	1	1	1	1	1	1	1	1	1	0.8	0	0.8	1	1	1	1	1	1	0.2	0.9	1	1	1	1	0.2	0	0.2	1	1	1	1	1	1
Social	G (f)	3	0	0	0	0	0	0	0	0.6	0.4	0	0	0	0	0	0	0	0	0	0	0	0	0	0	0	0	0	0	0	0	0.4	1	1	1	1	0.3	0	0	0.8	0.7	0	0	0	0.2	0	0	0	0
Social	H (f)	3	1	1	1	0	0	0.8	1	1	1	1	1	1	1	1	1	1	1	1	1	1	1	1	1	1	1	1	1	1	1	1	1	1	1	1	1	1	1	1	1	1	1	1	1	1	1	1	1
Social	I (f)	3	1	0.6	0	0	1	1	1	0.9	0.9	1	1	1	1	1	1	1	1	1	1	1	1	1	1	1	1	1	1	1	1	1	1	1	1	1	1	1	1	0.8	1	0.8	0	0	0	0	0	0	0
Social	J (f)	3	1	1	1	1	1	1	1	1	1	1	1	1	1	1	1	1	1	1	1	1	1	1	1	1	1	1	1	1	1	1	0.7	1	1	1	1	1	1	1	1	1	1	1	1	1	1	1	1
Social	M (f)	3	1	1	0.5	0	0	0	0	0	0	0	0	0	0	0	0	0	0	0	0	0	0	0	0	0	0	0	0	0	0	0	0	0	0	0	0	0	0	0	0	0	0	0	0	0	0	0	0
Social	N (f)	3	0.1	0	0.4	1	0.4	0	0	0	0	0	0	0	0	0	0	0	0	0	0	0	0	0	0	0	0	0	0	0	0	0	0	0	0	0	0	0	0	0	0	0	0	0	0	0	0	0	0
Social	C (f)	3	1	1	1	1	1	1	1	1	1	1	1	1	1	1	1	1	1	1	1	1	1	1	1	1	1	1	1	1	1	1	1	1	0.3	0.2	0	0.3	0.8	1	1	1	1	1	0.5	0	0	0	0
Social	D (f)	3	0	0	0	0	0	0	0	0	0	0	0	0	0	0	0	0	0	0	0	0	0	0	0	0	0	0	0	0	0.9	1	1	1	1	1	1	1	1	1	1	1	1	1	1	1	1	1	1
Social	A (m)	3	1	1	1	1	1	1	1	1	1	1	1	1	1	1	1	1	1	1	1	0.8	0	0	0	0	0	0	0	0	0	0	0	0	0	0.4	0	0	0	0	0	0	0	0	0	0	1	0.7	0.6
Social	B (m)	3	0	0	0	0	0	0	0	0	0	0	0	0	0	0	0	0	0	0	0	0	0	0	0	0	0	0	0	0	0	0	0	0	0	0	0	0	0	0	0	0	0	0	0	0	0	0	0
Social	C (f)	3	1	1	1	1	1	1	1	1	1	1	1	1	1	1	1	1	1	1	1	1	1	1	1	1	1	1	1	1	1	1	1	1	1	1	1	1	1	1	1	1	1	1	1	1	1	1	1
Social	D (f)	3	0	0	0	1	1	0.1	0	0	0.2	0	0	0	0	0	0	0	0	0.4	1	1	1	1	0.6	0	0.6	0.5	0	0.5	1	1	1	1	1	1	1	1	1	1	1	1	1	1	1	1	1	1	1
Social	I (f)	3	0	0	0	0	0	0	0	0	0	0	0	0	0	0	0	0	0	0	0	0	0	0	0	0.1	0.9	0	0	0	0	0	0	0	0	0	0	0	0.7	1	1	1	1	1	1	1	1	1	1
Social	J (f)	3	0	0	0	0.9	0.8	0	0	0	0	0	0	0	0	0	0	0	0	0	0	0	0	0	0	0	0	0	0	0.6	0.2	0	0	0	0.9	1	1	1	1	1	1	1	1	1	1	1	1	1	1
Social	024-A (f)	3	0	0.2	1	0.2	0	0.1	1	1	1	0.8	0.2	0	0.7	1	0.6	0	0	0	0.7	1	1	1	1	1	0.1	0	0	0	0	0	0	0	0.7	1	1	1	1	1	1	1	1	1	1	1	1	1	1
Social	024-B (f)	3	1	1	1	1	1	1	1	1	1	1	1	1	1	1	1	1	1	1	1	1	1	1	1	1	1	1	1	1	1	1	1	1	1	1	1	1	1	1	1	1	1	1	1	1	1	1	1
Social	024-O (m)	3	0	0	0	0	0	0	0	0	0	0	0	0	0	0	0	0	0	0	0	0	0	0	0	0	0	0	0	0	0	0	0	0	0	0	0	0	0	0	0	0	0	0	0	0	0	0	0
Social	M (f)	3	0	0	0	0	0	0	0	0	0	0	0	0	0	0	0	0	0	0	0	0	0	0	0	0	0	0	0	0	0	0	0	0	0	0	0	0	0	0	0	0	0	0	0	0	0	0	0
Social	N (f)	3	1	1	1	1	0.6	0	0	0	0	0	0	0	0	0	0	0	0	0	0	0	0	0	0	0	0	0	0	1	1	1	1	1	1	1	1	1	1	1	1	1	1	0.5	0	0	0.5	1	1
Social	P (m)	3	0	0	0	0	0	0.2	1	1	1	1	1	1	1	1	1	1	1	1	1	1	1	1	1	1	1	1	1	1	1	1	1	1	1	1	1	1	1	1	1	1	1	1	1	1	1	1	1
Social	BEH031-B	3	0	0	0	0	0	0	0	0	0	0	0	0	0	0	0	0	0	0	0	0	0	0	0	0	0	0	0	0	0	0	0	0	0	0	0	0.9	1	1	1	1	1	1	1	1	1	1	0.3
Social	BEH031-C	3	0	0.9	1	0.4	0	0	0	0	0	0	0	0	0	0	0	0	0	0	0	0	0	0	0	0	0	0	0	0	0	0	0	0.7	1	0.4	0	0.5	1	1	1	1	1	1	1	1	1	1	0
Social	BEH031-D	3	0	0	0	0	0	0	0	0	0	0	0	0	0	0	0	0	0	0	0	0	0	0	0	0	0	0	0	0	0	0	0	0	0	0	0	0	0	0	0	0	0	0.9	1	1	1	1	1
Social	BEH031-E	3	1	1	1	1	1	1	1	1	1	1	1	1	1	1	1	1	1	1	1	1	1	1	1	1	1	1	1	1	1	1	1	1	1	1	1	1	1	1	1	1	1	1	1	1	1	1	1
Social	BEH033-A	3	0	0	0	0	0	0	0	0	0	0	0	0.9	1	1	1	1	1	1	1	1	1	1	1	0.8	0	0	0	0	0	0	0	0	0	0	0	0	0	0	0	0	0	0	0	0	0	0	0
Social	BEH033-B	3	0	0	0	0	0	0.8	1	0.4	1	1	1	1	1	1	1	1	1	1	1	1	1	1	1	0.8	0	0	0	0	0	0	0	0	0	0	0	0	0.9	1	1	1	1	1	1	1	1	1	1
Social	BEH033-E	3	0	0	0	0	0	0	0	0	0	0	0	0	0	0	0	0	0	0	0	0	0	0	0	0	0	0	0	0	0	0	0	0	0	0	0	0	0	0	0	0	0	0	0	0	0	0	0
Social	BEH033-F	3	0	0	0	0	0	0.1	1	1	1	1	1	1	1	0.4	0	0	0	0	0	0	0	0	0	0	0	0	0	0	0	0	0	0.4	1	1	1	0.5	0	0	0	0	0	0	0	0.5	0.2	0	0
Social	BEH033-G	3	0	0	0	0	0	0	0.1	1	1	1	1	1	1	1	1	0.5	0.2	1	1	1	0.5	0.2	0.3	0.1	0	0	0	0	0	0	0.1	1	1	1	1	1	1	1	1	1	1	1	1	1	1	1	1
Social	BEH033-H	3	1	1	1	1	0.3	0	0.2	0.4	0.6	0.2	0	0	0	0.3	1	1	1	1	0.2	0.5	1	1	1	0.6	0.9	1	1	1	1	1	1	1	1	1	1	1	0.6	0.2	0.1	0	0	0	0	0	0	0	0
Social	BEH033-K	3	0	0	0	0	0	0	0	0	0	0	0	0	0	0	0	0	0	1	0.2	0	0	0	0	0	0	0	0	0	0	0	0	0.8	1	1	1	1	1	1	1	1	1	1	1	1	1	0.5	0
Social	BEH033-L	3	0	0	0	0	0	0	0	0	0	0	0	0	0	0	0	0	0	0	0	0.3	1	0.1	0	0.4	0.4	1	1	1	1	1	1	1	1	1	1	1	1	1	1	1	1	1	1	1	1	1	1
Social	BEH033-M	3	0	0	0	0	0	0	0	0	0	0.8	1	1	1	1	1	0.4	0.9	0.3	0	0	0	0	0	0	0	0	0	0	0	0	0	0	1	1	1	1	1	1	1	1	1	1	1	0.3	0	0	0
Social	BEH033-N	3	0	0	0	0	0	0	0	0	0	0	0	0	0	0	0	0	0	0	0	0	0	0	0	0	0	0	0	0	0	0	0	0	0	0	0	0	0	0	0	0	0	0.2	0.8	1	1	1	1
Social	BEH032-A	3	1	1	1	1	1	1	1	1	1	1	1	1	1	1	1	1	1	1	1	1	1	1	1	1	1	1	1	1	1	1	1	1	1	1	1	1	1	1	1	1	1	1	1	1	1	1	1
Social	BEH032-B	3	0	0	0	0	0	0	0	0	0	0	0	0	0	0	0	0	0	0	0	0	0	0	0	0	0	0	0	0	0	0	0	0	0	0	0	0	0	0	0.3	1	1	1	1	1	1	1	1
Social	BEH032-C	3	0	0	0	0	0	0	0	0	0	0	0	0	0	0	0	0	0	0	0	0	0	0	0	0	0	0	0	0	0	0	0	0	0.4	1	1	1	1	1	1	1	1	1	1	1	1	1	1
Social	BEH032-D	3	0	0	0	0	0	0	0	0	0	0	0	0	0	0	0	0	0	0	0	0	0	0	0	0	0	0	0	0	0	0	0	0	0.2	1	1	1	1	0.6	1	1	1	1	1	1	1	1	1
Social	BEH032-I	3	0	0	0	0	0	0	0	0	0	0	0	0	0	0	0	0	0	0	0	0	0	0.5	0.3	0.8	1	1	1	0.8	0.4	0	0	0	0	0	0	0	0	0	0	0	0	0	0	0	0	0	0
Social	BEH032-K	3	0	0	0	0	0	0	0	0	0	1	1	0.8	0	0	0	0	0	0	0	0	0	0	0	0	0	0	0	0	0.1	1	1	1	1	1	1	1	1	1	1	1	0.6	0.5	1	0.3	0	0	0
Social	BEH032-L	3	0	0	0	0.8	0.9	0.2	1	0.3	0	0	0	0	0	0	0	0	0	0	0	0	1	1	1	1	1	1	1	1	1	1	1	1	0.9	1	1	1	1	1	1	1	0.7	0	0	0.5	1	1	1
Social	BEH032-M	3	0	0	0	0	0	0	0	0	0	0	0	0	0	0	0	0	0	0	0	0	0	0	0	0	0	0	0	0	0	0	0	0	0	0	0	0	0	0	0	0	0	0	0	0.3	1	1	1
Social	C (m)	10	1	1	1	1	1	1	1	1	1	1	1	1	1	1	1	1	1	1	1	1	1	1	1	1	1	1	1	1	1	1	1	1	1	1	1	1	1	1	1	1	1	1	1	1	1	1	1
Social	D (m)	10	0	0	0	0	0	0	0.1	1	1	1	1	1	1	1	1	1	1	0.1	0	0	0	0	0	0	0.8	1	1	1	1	1	1	1	1	1	0.5	0	0	0	0.3	1	1	1	1	1	1	1	1
Social	E (m)	10	1	1	1	1	1	0.4	0	0	0	0	0	0	0	0.6	0.3	0	0	0	0	0	0	0	0	0	0	1	0.1	0	0	0	0	0.6	1	1	1	1	1	1	1	1	1	1	1	1	1	1	1
Social	F (m)	10	1	1	1	1	1	1	1	1	1	1	1	1	1	1	1	1	1	1	1	1	1	1	0.6	0.9	1	1	1	1	1	1	1	1	1	0.6	1	1	1	1	0.8	0.2	0	0	0	0	0	0	0
Social	G (f)	10	1	1	1	1	1	1	1	1	1	1	1	1	1	1	1	1	1	1	1	1	1	1	1	1	1	1	1	1	1	1	1	1	1	1	1	1	1	1	1	1	1	1	1	1	1	1	1
Social	H (f)	10	0	0	0	0	0	0	0	0	0	0	0	0	0	0.3	1	1	1	1	1	1	1	1	1	1	1	1	1	0.7	0	0	0	0	0	0.7	1	1	1	1	1	1	1	1	1	1	1	1	1
Social	I (f)	10	0	0	0	0	0	0	0.5	0.2	0.5	1	1	0.4	0	0	0	0	0	0	0	0	0	0	0.2	1	0.7	0	0	0	0	0	0	0	0	0.4	1	1	1	1	1	1	1	1	1	1	1	1	1
Social	J (f)	10	1	0.7	0	0	0.4	0	1	1	1	1	1	1	1	1	0.3	0.7	1	1	1	1	1	0.3	0.2	0	0	0	0	0	0	0	0	0	0	0	0	0	0	0	0	0	0	0	0	0	0	0	0
Social	M (f)	10	1	1	1	1	0.4	0.4	1	1	1	0.7	0	0	0	0	0	0	0	0	0	0	0	0	0	0	0.8	1	1	1	1	1	1	1	1	1	1	1	1	1	1	1	1	1	1	1	1	1	1
Social	N (f)	10	0	0	1	1	1	0.7	0.3	0.1	0	0	0	0	0	0	0	0	0	0	0	0	0	0	0	0	0	0	0	0	0	0	0	0	0	0	0	0	0.1	1	1	1	1	0.8	1	1	1	0.9	0
Social	C (f)	10	0	0	0	0	0	0	0	0	0	0	0	0	0.4	0.1	0.7	0	0	0	0.7	1	1	0.2	0	0	0.1	1	0.9	0	0	0	0.1	1	1	1	1	1	1	1	1	1	1	1	1	1	1	1	1
Social	D (f)	10	1	1	1	1	1	1	1	1	1	1	1	1	1	1	1	1	1	1	1	1	1	1	1	1	1	1	1	1	1	1	1	1	1	1	1	1	1	1	1	1	1	1	1	1	1	1	1
Social	A (m)	10	0	0	0	0	0	0	0	0	0	0	0	0	0	0	0	0	0	0	0	0	0	0	0	0	0	0	0	0	0	0	0	0	0	0	0	0	0	0	0	0	0	0	0	0	0	0	0
Social	B (m)	10	0	0	0	0	0	0	0	0	0	0	0	0	0	0.5	0.6	0	0	0	0	0	0	0	0	0	0	0	0	0	0	0	0	0	0	0	0	0.5	1	1	1	1	0.9	0	0	0	0	0	0
Social	C (f)	10	1	1	1	1	1	1	1	1	1	1	1	1	1	1	1	1	1	1	1	1	1	1	1	1	1	1	1	1	1	1	1	1	1	1	1	1	1	1	1	1	1	1	1	1	1	1	1
Social	D (f)	10	1	1	1	0.9	0	0	0	0	0.5	1	1	1	0.5	0	0	0.9	1	1	1	0.3	0	0	0	0	0	0	0	0	0	0	0	0	1	1	1	1	1	1	1	1	1	1	1	1	1	1	1
Social	I (f)	10	0	0	0	0	0	0	0	0	0	0	0	0	0	0	0	0	0	0	0	0	0	0	0	0	0	0	0	0	0	0	0	0	0	0	0	0	0	0	0	0.9	1	1	1	1	1	1	1
Social	J (f)	10	0	0	0	0	0	0.6	0.8	1	1	1	1	1	1	0.5	0	0	0	0	0.7	1	1	1	1	1	1	1	1	1	0.7	0	0	0	0	0	0	0	0	0.6	0.2	0	0	0	0	0	1	1	1
Social	024-A (f)	10	0	0	0	0	0	0	0	0	0	0	0	0	0	0	0	0	0	0	0	0	0	0	0	0	0	0	0	0	0	0	0	0	0	0	0	0	0	0	0	0.2	1	1	1	1	1	1	1
Social	024-B (f)	10	0	0	0	0	0	0.7	1	1	1	1	0.3	0	0	0	0	0	0	0	0	0	0	0	0	0	0	0	0	0	0	0	0	0	0.2	1	1	1	1	1	1	1	1	1	1	1	1	1	1
Social	024-O (m)	10	0	0	0	0	0	0	0	0	0	0	0	0	0	0	0	0	0	0	0	0	0	0	0	0	0	0	0	0	0	0	0	0	0	0	0	0	0	0	0	0	0	0	0	0	0	0	0
Social	M (f)	10	0	0	0	0	0.4	1	0	0	0	0	0	0	0	0	0	0	0	0	0	0	0	0	0	0	0.6	0.1	0	0	0	0	0	0	0	0	0	0	0	0	0	0	0	0	0.2	1	1	1	1
Social	N (f)	10	1	1	1	1	1	1	1	1	1	1	1	1	1	1	1	1	1	1	1	1	1	1	1	1	1	1	1	1	1	1	1	1	1	1	1	1	1	1	1	1	1	1	1	1	1	1	1
Social	P (m)	10	1	1	1	1	1	1	1	1	1	1	1	1	1	1	1	1	1	0.3	0	0	0	0	0	0	0	0	0	0	0.1	1	1	1	1	1	1	1	1	1	1	1	1	1	1	1	1	1	1
Social	BEH031-B	10	0	0	0	0	0	0	0	0	0	0	0	0	0	0	0	0	0	0	0	0	0	0	0	0	0	0	0	0	0	0	0	0	0	0	0	0	0	0	0	0	0	0	0	0	0	0	0
Social	BEH031-C	10	0	0	0	0	0	0	0	0	0	0	0	0	0	0	0	0	0	0	0	0	0	0	0	0	0	0	0	0	0	0	0	0	0	0	0	0	0	0	0	0	0	0	0	0	0	0	0
Social	BEH031-D	10	1	1	1	1	1	1	1	1	1	1	1	1	1	1	1	1	1	1	1	1	1	1	1	1	1	1	1	1	1	1	1	1	1	1	1	1	1	1	1	1	1	1	1	1	1	1	1
Social	BEH031-E	10	1	1	1	1	1	1	1	1	1	1	1	1	1	1	1	1	1	1	1	1	1	1	1	1	1	1	1	1	1	1	1	1	1	1	1	1	1	1	1	1	1	1	1	1	1	1	1
Social	BEH033-A	10	1	1	1	1	1	1	1	1	1	1	1	1	1	1	1	1	1	1	1	1	1	1	1	1	1	1	1	1	1	1	1	1	1	1	1	1	1	1	1	1	1	1	1	1	1	1	1
Social	BEH033-B	10	1	1	1	1	1	1	1	1	1	1	0.5	0	0	0	0.8	0.8	0	0	0	0	0	0	0	0	0	0	0	0	0.1	1	0.8	1	1	1	1	1	1	1	1	1	1	1	1	1	1	1	1
Social	BEH033-E	10	0	0	0	0	0	0	0	0	0.6	1	1	1	1	1	1	1	1	1	1	1	1	1	1	1	1	1	1	1	1	1	1	1	1	1	1	1	1	1	1	1	1	1	1	1	1	1	1
Social	BEH033-F	10	0	0	0	0	0	0	0	0	0	0	0	0	0	0	0	0	0	0	0	0	0	0	0	0	0	0	0	0	0	0	0	0	0	0	0	0	0	0	0	0	0	0	0	0	0	0	0
Social	BEH033-G	10	1	1	1	1	1	1	1	1	1	1	1	1	1	1	1	0.1	0	0	0	0	0	0	0	0	0	0.3	1	1	1	1	1	1	1	1	0.8	1	1	1	1	1	1	1	1	1	1	1	1
Social	BEH033-H	10	0	0	0	0.8	1	1	1	1	1	1	1	1	1	1	1	1	1	0.7	0	0	0	0.6	1	1	1	0.7	1	1	1	1	0.6	0.8	0.6	1	1	1	1	1	1	1	1	1	1	1	1	1	1
Social	BEH033-K	10	1	1	1	1	0.2	0	0	0	0	0	0	0	0	0	0.3	0	0	0	0	0	0	0	0	0	0.7	1	0.8	0	0	0	0	0.4	1	1	1	1	1	1	1	1	1	1	1	1	1	1	1
Social	BEH033-L	10	0	0	0	0	0	0	0	0	0	0	0	0	0	0	0	0	0	0	0	0	0	0	0	0	0	0	0	0	0	0	0	0	0.6	1	1	1	1	1	1	1	1	1	1	1	1	1	1
Social	BEH033-M	10	0	0	0	0	0	0	0	0	0	0	0	0	0	0	0	0	0	0	0	0	0	0	0	0	0	0	0	0	0	0	0	0	0	0	0.8	1	1	1	1	1	1	0.1	0	0	0	0.8	1
Social	BEH033-N	10	0	0	0	0	0	0	0	0	0	0	0	0	0	0	0	0	0	0	0	0	0	0	0	0	0	0	0	0	0	0	0	0	0	0	0	0	0	0	0	0	0	0	0	0	0	0	0
Social	BEH032-A	10	0	0	0	0	0	0	1	0.9	0	0	0	0	0	0	0	0.5	1	0.7	0.5	1	1	0.4	0	0	0	0	0	0	0	0	0	0.8	0.2	0	0	0	0	0	0	0	0	0	1	0.8	0.5	0.9	1
Social	BEH032-B	10	0	0	0	0	0	0	0	0	0	0	0	0	0	0	0	0	0	0	0	0	0	0	0	0	0	0	0	0	0	0	0	0	0	0	0	0	0	0	0	0	0	0	0	0	0	0	0
Social	BEH032-C	10	0	0	0	0	0	0	0	0	0	0	0	0	0	0	0	0	0	0	0.3	0	0	0	0	0	0	0	0	0	0	0	0	0	0	0	0	0	0	1	1	1	1	1	1	0.2	0	0	0
Social	BEH032-D	10	0	0	0	0	0	0	0	0	0	0	0	0	0	0	0	0	0	0	0	0	0	0	0	0	0	0.8	0.6	0	0	0	0	0	0	0	0	0	0.7	1	1	0.7	0.2	1	0.3	0	0	0	0
Social	BEH032-I	10	0	0	0	0	0	0	0	0	0	0	0	0	0	0	0	0	0	0	0	0	0	0	0	0	0	0	0	0	0	0	0	0	0	0	0	0	0	0	0	0	0	0	0	0	0	0	0
Social	BEH032-K	10	1	0.6	0	0	0	0	0	0	0	0	0	0	0	0	0	0	0	0	0	0	0	0	0	0	0	0	0	0	0	0	0	0	0	0	0	0	0	0	0.8	1	1	0.2	0	0	0	0	0
Social	BEH032-L	10	0	0	0	0	0	0	0	0	0	0	0	0	0	0	0.1	1	1	0.1	0	0	0	0	0	0	0	0	0	0	0	0	0	0	0	0	0	0	0	0	0	0	0.8	1	1	1	1	1	1
Social	BEH032-M	10	0	0	0	0	0	0	0	0	0	0	0	0	0	0	0	0	0	0	0	0	0	0	0	0	0	0	0	0	0	0	0	0	0	0.5	1	0.2	0	0.1	1	1	1	1	1	1	1	1	1
[truncated: 43 more columns]

## Sheet: Figure 4B left
			Pretone (sec)																														Tone (sec)
Type	Animal	Day	150-151; Time freezing (s)	151-152; Time freezing (s)	152-153; Time freezing (s)	153-154; Time freezing (s)	154-155; Time freezing (s)	155-156; Time freezing (s)	156-157; Time freezing (s)	157-158; Time freezing (s)	158-159; Time freezing (s)	159-160; Time freezing (s)	160-161; Time freezing (s)	161-162; Time freezing (s)	162-163; Time freezing (s)	163-164; Time freezing (s)	164-165; Time freezing (s)	165-166; Time freezing (s)	166-167; Time freezing (s)	167-168; Time freezing (s)	168-169; Time freezing (s)	169-170; Time freezing (s)	170-171; Time freezing (s)	171-172; Time freezing (s)	172-173; Time freezing (s)	173-174; Time freezing (s)	174-175; Time freezing (s)	175-176; Time freezing (s)	176-177; Time freezing (s)	177-178; Time freezing (s)	178-179; Time freezing (s)	179-180; Time freezing (s)	180-181; Time freezing (s)	181-182; Time freezing (s)	182-183; Time freezing (s)	183-184; Time freezing (s)	184-185; Time freezing (s)	185-186; Time freezing (s)	186-187; Time freezing (s)	187-188; Time freezing (s)	188-189; Time freezing (s)	189-190; Time freezing (s)	190-191; Time freezing (s)	191-192; Time freezing (s)	192-193; Time freezing (s)	193-194; Time freezing (s)	194-195; Time freezing (s)	195-196; Time freezing (s)	196-197; Time freezing (s)
Solo	A	1	0	0	0	0	0	0	0	0	0	0	0	0	0	0	0	0	0	0	0	0	0	0	0	0	0	0	0	0	0	0	0	0	0	0	0.5	0.7	0	0	0	0	0.8	1	1	0.7	0	0.7	0.1
Solo	B	1	0	0	0	1	1	0.2	0	0	0	0	0	0	0	0	0	0	0	0	0	0	0	0	0	0	0	0	0	0	0	0	0	0	0	1	0.7	0	0	0	0	0	0	0	0	0	0	0	0
Solo	C	1	0	0	0	0	0	0	0	0	0	0	0	0	0	0	0	0	0	0	0	0	0	0	0	0	0	0	0	0	0	0	0	0.8	0.2	0	0	0	0	0	0	0	0	0	0	0	0	0	0
Solo	D	1	0	0	0	0	0	0	0	0	0	0	0	0	0	0	0	0	0	0	0	0	0	0	0	0	0	0	0	0	0	0.2	1	0.9	0	1	0	0	0.9	0.9	0	0	0	0	0.8	0.1	0	0	0
Solo	E	1	0	0	0	0	0	0	0	0	0	0	0	0	0	0	0	0	0	0	0	0	0	0	0	0	0	0	0	0	0	0	0	0	0	0	0	0	0	0	0	0	0.2	1	0.8	0	0	0	0
Solo	F	1	0	0	0	0	0	0	0	0	0	0	0	0	0	0.7	0.5	0	0	0	0	0	0	0	0	0	0	0	0	0	0	0	0	0	0	0	0	0	0	0	0.7	0.2	0.4	0.6	0	0	0	0	0
Solo	G	1	0	0	0	0	0	0	0	0	0	0	0	0	0	0	0	0	0	0	0	0	0	0	0	0	0	0	0	0	0	0	0	0	0.2	1	0.3	0	0	0	0	0	0	0	0	0	0	0	0
Solo	H	1	0	0	0	0	0	0	0	0	0	0	0	0	0	0	0	0	0	0	0	0	0	0	0	0	0	0	0	0	0	0	0	0.8	0	0	0	0	0	0	0	0	0	0	0	0	0	0	0
Solo	I	1	0.5	0	0	0	0	0	0	0	0	0	0	0	0	0	0	0	0	0	0	0	0	0	0	0	0	0	0	0	0	0	0	0.5	0.7	0.7	0.9	1	0.2	0	0	0	0	0	0	0	0	0	0
Solo	J	1	0	0	0	0	0	0	0	0	0	0	0	0	0	0	0	0	0	0	0	0.1	0.8	0	0	0	0	0	0.3	1	0.1	0	0	0.6	0.5	0	0	0	0	0	0	0	0	0	0	0	0	0	0
Solo	K	1	0	0	0	0	0	0	0	0	0	0	0	0	0	0	0	0	0	0.5	0.7	0	0	0	0	0	0	0.7	1	1	0.9	0	0	0	0	0	0	0	0	0	0	0	0	0	0	0.9	0	0	0
Solo	L	1	0	0	0	0	0	0	0	0	0	0	0	0	0	0	0	0	0	0	0	0	0	0	0	0	0	0	0	0	0	0	0	0	0	0	0	0	0	0	0	0	0	0	0	0	0	0	0
Solo	M	1	0	0	0	0	0	0	0	0	0	0	0	0	0	0	0	0	0	0	0	0	0	0	0	0	0	0	0.4	0.7	0	0	0	0	0	0	0	0	0	0	0	0	0	0	0	0	0	0	0
Solo	N	1	0	0	0	0	0	0	0	0	0	0	0	0	0	0	0	0	0	0	0	0	0	0	0	0	0	0	0	0.4	1	0.9	0	0	0	0	0	0	0	0	0	0	0	0	0	0	0	0	0
Solo	O	1	0	0	0	0	0	0	0	0	0	0	0	0	0	0	0	0	0	0	0	0	0	0	0	0	0	0	0	0	0	0	0	0.6	0.7	0	0	0	0	0	0	0	0	0	0	0	0	0	0
Solo	P	1	0	0	0	0	0	0	0	0	0	0	0	0	0	0	0	0	0	0	0	0	0	0	0	0	0	0	0	0	0	0	0	0.7	0	0	0	0	0	0	0	0	0	0	0	0	0	0	0
Solo	A	1	0	0	0	0	0	0	0	0	0	0	0	0	0.4	0.6	0	0	0	0	0	0	0	0	0	0	0	0	0	0	0	0	0	0	0	0	0	0	0	0	0	0	0	0	0	0	0	0	0
Solo	B	1	1	0	0	0	0	0	0	0	0	0	0	0	0	0	0	0	0	0	0	0	0	0	0	0	0	0	0	0	0	0	0	0	0	0	0	0	0	0	0	0	0	0	0	0	0	0	0
Solo	C	1	1	0	0	0	0	0	0	0	0	0	0	0	0	0	0	0	0	0	0	0	0	0	0	0	0	0	0	0	0	0	0	0	0	0	0	0	0	0	0	0.8	0.1	0	0	0	0	0	0
Solo	D	1	0	0	0	0	0	0	0	0	0	0	0	0	0	0	0	0	0	0	0	0	0	0	0	0	0	0	0	0	0	0	0	0	0	0	0	0	0	0	0	0	0	0	0	0	0	0	0
Solo	E	1	0	1	1	1	1	1	1	1	1	1	1	1	1	1	1	1	1	1	1	1	1	1	1	1	1	1	1	1	1	1	1	1	1	1	1	1	1	1	1	1	1	0.1	0	0.4	1	0.1	0
Solo	F	1	0	1	1	1	1	1	1	1	1	1	1	1	1	1	1	1	1	1	1	1	1	1	1	1	1	1	1	1	1	1	1	1	1	1	1	1	1	1	1	1	1	0.3	0.5	1	1	1	1
Solo	G	1	0	1	1	1	1	1	1	1	1	1	1	1	1	1	1	1	1	1	1	1	1	1	1	1	1	1	1	1	1	1	1	1	1	1	1	1	1	1	1	1	1	1	0.2	0	0	0	0.8
Solo	H	1	0	1	1	1	1	1	1	1	1	1	1	1	1	1	1	1	1	1	1	1	1	1	1	1	1	1	1	1	1	1	1	1	1	1	1	1	1	1	1	1	1	1	0.4	1	0.7	1	1
Solo	A	1	1	0	0	0	0	0	0	0	0	0	0	0	0	0	0	0	0	0	0	0	0	0	0	0	0	0	0	0	0	0	0	0.9	0.5	0	0	0	0	0	0.3	0.8	0	0	0	0	0	0	0
Solo	B	1	0	0.6	0.4	0	0	0	0	0	0	0	0	0	0	0	0	0	0	0	0	0	0	0	0	0	0	0	0	0	0	0	0	0	0	0	0	0	0	0	0	0	0	0	0	0	0	0	0
Solo	C	1	0	0	0	0	0	0	0	0	0	0	0	0	0	0	0	0	0	0	0	0	0	0	0	0	0	0	0	0	0	0	0	0	0	0	0	0	0	0	0	0	0	0	0	0	0	0	0
Solo	E	1	0	0	0	0	0	0	0	0	0	0	0	0	0	0	0	0	0	0	0	0	0	0	0	0	0	0.6	0.8	0	0	0	0	0	0	0	0	0	0	0	0	0	0	0	0	0	0	0	0
Solo	F	1	1	0	0	0	0	0	0	0	0	0	0	0	0	0	0	0	0	0	0	0	0	0	0	0	0	0	0	0	0	0	0	0	0	0	0	0	0	0	0	0	0	0	0	0	0	0	0
Solo	G	1	1	0	0	0	0	0	0	0	0	0	0	0	0	0	0	0	0	0	0	0	0	0	0	0	0	0	0	0	0	0	0	0	0	0	0	0	0	0	0	0	0	0	0	0	0	0	0
Solo	I	1	1	0	0	0	0	0.9	0	0	0	0	0	0	0	0	0	0	0	0	0	0	0	0	0	0	0	0.9	0.7	0	0	0	0.3	1	0.3	0.5	0.9	0	0	0	0	0	0	0	0	0	0	0	0
Solo	J	1	0	0	0	0	0	0	0	0	0.8	0.1	0	0	0	0	0	0	0	0	0	0	0	0	0	0	0	0	0	0	0	0	0	0	0	0	0	0	0	0	0	0	0	0	0	0	0	0	0
Solo	A	1	0	0	0	0.7	1	0	0	0	0	0	0	0	0	0	0	0	0	0	0	0	0	0	0	0	0	0	0	0	0	0	0	0	0	0	0	0	0	0	0	0	0	0	0	0	0	0	0
Solo	B	1	0	0	0	0	0	0	0	0	0	0	1	1	0.1	0	0	0	0	0	0	0	0	0	0	0	0	0	0	0	0	0	0	0	0	0	0	1	0	0	0	0	0	0	0	0	0	0	0
Solo	C	1	0	0	0	0	0.9	1	0.1	0	0	0	0	0	0	0	0	0	0	0	0	0	0	0	0	0	0	0	0	0	0	0	0	0	0	0	0	0	0.1	1	0.2	0	0	0	0	0	0	0	0
Solo	D	1	0	0	0	0.9	0	0.7	0.8	0	0	0	0	0	0	0	0	0	0	0	0	0	0	0	0	0	0	0	0	0	0	0	0	0	0	0	0	0	0	0	0	0	0	0	0	0	0	0	0
Solo	E	1	0	0	0	0	0	0	0	0	0	0	0	0	0	0	0	0	0	0	0	0	0	0.4	1	0.6	0	0	0	0	0	0	0	0	0	0	0	0	0	0	0	0	0	0	0	0	0	0	0
Solo	F	1	0	0	0	0	0	0	0	0	0	0	0	0	0	0	0	0	0	0	0	0	0	0	0	0	0	0	0	0	0	0	0	0	0	0	0	0	0	0	0	0	0	0	0	0	0	0	0
Solo	G	1	1	0	0.2	1	1	0.3	0	0	0	0	0	0	0	0	0	0	0	0	0	0	0	0	0	0	0	0	0.7	0.5	0	0	0	0	0	0	0.3	1	0.1	0	0	0	0	0	0	0	0	0	0
Solo	H	1	0	0	0	0	0	0	0	0	0	0	0	0	0	0	0	0	0	0	0	0	0	0	0	0	0	0	0	0	0	0.7	0.1	0.4	0.8	0	0	0	0	0	0	0	0	0	0	0	0	0	0
Solo	I	1	0	0	0	0	0	0	0	0	0	0	0	0	0	0	0	0	0	0	0	0	0	0	0	0	0	0	0	0	0	0	0.6	1	1	1	1	0.3	0	0.8	0.9	0	0	0	0	0.4	1	0.1	0
Solo	J	1	0	0	0	0	0	0	0	0	0	0	0	0	0	0	0	0	0	0	0	0	0	0	0	0	0	0.8	0.8	0	0	0	0	0	0.5	1	0.3	0	0.8	1	0.6	0	0	0	0	0	0	0	0
Solo	K	1	0	0	1	0.9	0	0	0	0	0	0	0	0	0	0	0	0	0.7	1	1	0.9	0	0	0	0	0	0	0	0	0	0	0	0	0	0	0	0	0	0	0	0	0	0	0	0	0	0	0
Solo	L	1	0	0	0	0	0	0	0	0	0	0	0	0	0	0	0	0	0	0	0	0	0	0	0	0	0	0	0	0	0	0	0	0	0	0	0	0	0	0	0	0	0	0	0	0	0.8	0.3	0
Solo	M	1	0	0	0	0	0	0	0	0	0	0	0	0	0	0	0	0	0	0	0	0	0	0	0	0	0	0	0	0	0	0	0	0	0	0	0	0	0	0	0	0	0	0	0.7	0	0	0	0
Solo	N	1	0	0	0	0	0	0	0	0	0	0	0	0	0	0	0.3	1	1	0.6	0	0	0	0	0	0	0	0	0	0	0	0	0	0	0	0	0	0	0	0	0	0	0	0	0	0	0	0	0
Solo	O	1	0	0	0	0	0	0	0	0	0	0	0	0	0	0	0	0	0	0	0	0	0	0	0	0	0	0	0	0	0	0	0	0	0	0	0	0	0	0	0	0	0	0	0	0	0	0	0
Solo	P	1	3	0	0	0	0	0	0	0	0	0	0	0	0	0	0	0	0	0	0	0	0	0	0	0	0	0	0	0	0	0	0	0	0	0	0	0	0	0	0	0	0	0	0	0	0	0	0
Solo	A	3	1	1	0.2	0.6	0.4	0	0	0.5	1	1	0.8	0	0	0.2	1	1	1	1	1	1	1	1	1	1	1	1	1	0.1	0	0	0	0	0	0	0.6	1	1	1	1	1	1	1	0.6	1	0.6	0.5	1
Solo	B	3	0	0	0	0	0	0	0	0	0	0	0	0	0	0	0	0	0	0	0	0	0	0	0	0	0.3	1	0.2	0	0	0	0	0	0	0	0	0	0	0	0	0	0	0	0	0	0	0	0
Solo	C	3	0	0	0	0	0	0	0	0	0	0	0	0	0	0	0	0	0	0	0	0	0	0	0	0	0	0	0	0	0	0	0	0	0	0.7	0.4	0	0	0	0	0	0	0	0	0	0	0	0
Solo	D	3	0	0	0	0	0	0	0	0	0	0	0	0	0	0	0.7	0.4	0	0	0	0	0	0	0	0	0	0	0	0	0	0	0.7	0.5	0	0	0	0.1	1	0	0	0	0	0	0	0	0	0	0
Solo	E	3	0	0	0	0	0	0	0.7	1	0.6	1	1	1	1	1	1	1	1	1	1	1	1	1	0.5	0	0.1	1	1	0.2	0	0	0	0	0	0	0	0	0	0	0.7	0.5	0.8	0	0	0	0	0	0
Solo	F	3	0	0	0	0	0	0	0	0	0	0	0	0	0	0.3	1	0.4	0	0	0	0	0	0	0	0	1	0.9	0	0	0	0	0	0	0	0	0	0	0.2	1	0.2	0	0	0.3	1	0.3	0	0	0
Solo	G	3	0	0	0	0	0	0	0	0	0	0	0	0	0	0	0	0	0	0	0	0	0	0	0	0	0	0	0	0	0	0	0	0	0	0	0	0	0	0	0	0	0	0	0	0	0	0	0
Solo	H	3	0	0	0	0	0	0	0	0	0	0	0	0	0	0	0	0	0	0	0.3	1	1	1	1	1	0.6	0	0	0	0	0	0	0	0	0	0.7	0.6	0	0	0	0	0.8	0.2	0	0	0	0	0
Solo	I	3	0	0	0	0	0	0	0	0	0	0	0	0	0	0	0	0	0	0	0	0	0	0	0	0	0	0	0	0	0	0	0	0	0	0	0	0	0	0	0	0	0	0	0	0	0	0	0
Solo	J	3	0	0	0	0	0	0	0	0	0	0	0	0	0	0	0	0	0	0	0	0	0	0	0	0	0	0	0.4	0.7	0	0	0	0.6	0.4	0	0	0	0	0	0	0	0	0	0	0	0	0	0
Solo	K	3	0	1	0.2	0.8	1	0.7	0	0	0	0	0	0	0	0	0	0.7	1	1	1	1	0.8	0	0.2	0.8	0.1	1	0.7	1	0.3	0.9	0.9	0	0	0	0	0	0	0	0.6	0.7	1	0.9	0	0	0	0.7	1
Solo	L	3	0	0	0	0	0	0	0	0	0	0	0	0	0	0	0	0	0	0	0	0	0	0	0	0	0	0	0.5	0.7	0	0	0	0	0	0	0.1	1	0.3	0	0	0.5	0.3	0	0	0	0	0	0
Solo	M	3	0	0	0	0	0	0	0	0	0.6	0.5	0	0	0	0	0	0	0	0	0	0	0	0	0	0	0	0	0	0	0	0	0	0	0	0	0	0	0.9	0.1	0	0	0	0	0	0	0	0	0
Solo	N	3	1	1	1	1	0.7	0	0	0	0	0	0.9	0.3	0	0	0	0	0	0	0	0	0	0	0	0	0	0	0	0	0	0	0.2	1	1	1	0.8	0	0	0	0	0	0	0	0.7	0	0	0	0
Solo	O	3	0	0	0	0	0	0	0	0	0	0	0	0	0	0	0	0	0	0	0	0	0	0	0	0	0	0	0	0	0	0	0	0.6	1	0.1	0	0	0	0.2	1	1	1	1	1	1	1	1	1
Solo	P	3	0	0	0	0	0	0	0	0	0	0	0	0	0	0	0	0	0	0	0	0	0	0	0	0	0	0	0	0	0	0	0	0	0	0	0	0	0	0	0	0	0	0	0	0	0	0	0
Solo	A	3	0	0	0	0	0	0	0	0	0	0	0	0	0	0	0	0	0	0	0	0	0	0	0	0	0	0	0	0	0	0	0	0	0	0	0	0	0	0	0	0	0	0	0	0	0	0	0
Solo	B	3	0	0	0	0	0	0	0	0	0	0	0	0	0	0	0	0	0	0	0	0	0	0	0	0	0	0	0	0	0	0	0	0	0	0	0	0	0	0	0	0	0	0	0	0	0	0	0
Solo	C	3	0	0	0	0	0	0	0	0	0	0	0	0	0.2	1	0.6	0	0	0	0	0	0	0	0	0	0	0	0	0	0	0	0	0	0	0	0	0	0	0	0	0	0	0	0	0	0	0	0
Solo	D	3	0	0	0	0	0	0	0	0	0	0	0	0	0	0	0	0	0	0	0	0	0	0	0	0	0	0	0.8	1	1	0.3	0	0	0	0	0	0	0	0	0	0	0.2	1	1	1	1	0.9	0
Solo	E	3	0	0	0	0	0	0	0	0	0	0	0	0	0	0	0	0	0	0.1	0.8	0	0	0	0	0	0	0	0	0	0	0	0	0	0	0	0	0	0	0	0	0	0	0	0	0	0	0	0
Solo	F	3	0	0	0	0	0	0	0	0	0.4	0.8	0	0	0	0	0	0	0	0	0	0	0	0	0	0	0	0	0	0	0	0	0	0	0	0	0.6	0.3	0	0	0	0.7	0.5	0	0.8	0	0	0	0
Solo	G	3	0	0	0	0	0	0	0	0	0	0	0	0	0	0	0	0	0	0	0	0	0	0	0	0	0	0	0	0	0.1	1	0.1	0	0	0	0	0	0	0	0	0	0	0	0	0	0	0	0
Solo	H	3	0.9	0	0	0	0	0	0	0	0	0	0	0	0	0	0	0	0	0	0	0	0	0	0	0	0	0	0	0	0	0	0	0	0	0	0	0	0	0	0	0	0	0	0	0	0	0	0
Solo	I	3	0	0	0	0	0	0	0	0	0	0	0	0	0	0	0	0	0	0	0	0	0	0	0	0	0	0	0	0	0	0	0	0	0	0	0	0	0	0	0	0	0	0	0	0	0	0	0
Solo	J	3	0	0	0	0	0	0	0	0	0	0	0	0	0	0	0	0	0	0	0	0	0	0	0	0	0	0	0	0	0	0	0	0	0	0	0	0	0	0	0	0	0	0	0	0	0	0	0
Solo	K	3	0	0	0	0	0	0	0	0	0	0	0	0	0	0.7	1	1	0.1	0	0	0	0	0	0	0	0	0	0	0	0	0	0.2	1	1	1	0.1	0	0	0	0	0	0	0	0	0	0	0	0
Solo	L	3	0	0	0	0	0	0	0	0	0	0	0	0	0	0	0	0	0	0	0	0	0	0	0	0	0	0	0	0	0	0	0	0	0	0	0	0	0	0	0	0	0.4	0.9	1	0	0	0	0
Solo	M	3	1	1	1	1	0.5	0	0	0	0	0	0	0	0	0	0.4	1	0.8	0	0	0	0	0	0	0	0	0	0	0	0	0	0.7	1	1	0.7	0	0.3	0.5	0	0	0	0	0	0	0	0	0	0
Solo	N	3	0	0	0	0	0	0	0	0	0	0	0	0	0	0	0	0	0	0	0	0	0	0	0	0	0	0	0	0	0	0	0	0	0	0	0	0	0	0	0	0	0	0	0	0	0	0	0.2
Solo	O	3	0	0	0	0	0	0	0	0	0	0	0	0	0	0	0	0	0	0	0	0	0	0	0	0	0	0	0	0	0	0	0	0	0	0	0	0	0	0	0	0	0	0	0	0	0	0	0
Solo	P	3	0	0	0	0	1	1	0.1	0	0	0	0	0	0	0	0	0	0.2	1	0.3	0	0	0	0	0	0	0	0	0	0	0	0	0	0	0	0	0	0	0.2	0.7	0	0	0	0	0	0	0	0
Solo	Q	3	0	0	0	0	0	0	0	0	0	0	0	0	0	0	0	0	0	0	0	0	0	0	0	0	0	0	0	0	0	0	0	0	0	0	0	0	0	0.5	1	0.1	0	0	0	0	0	0	0
Solo	R	3	0	0	0	0	0	0	0	0	0	0	0	0	0	0	0	0	0	0	0	0	0	0	0	0	0	0	0	0	0	0	0	0	0	0	0	0	0	0	0	0	0	0	0	0	0	0	0
Solo	A	3	0	0	0	0	0	0	0	0	0	0	0	0	0	0	0	0	0	0	0	0	0	0	0	0	0	0.5	1	0.6	0	0	0	0	0	0	0	0	0	0	0	0	0	0	0.4	0.9	0	0	0
Solo	B	3	0	0	0	0	0.5	1	0.6	0	0.6	1	0.4	0	0	0	0	0	0	0	0.6	0.5	0	0	0	0	0.6	1	0.3	0.6	0.7	0.3	1	0.8	1	0.6	0.7	1	1	1	1	1	1	0.6	1	1	1	1	0.8
Solo	C	3	0	0	0	0	0	0	0	0	0	0	0	0	0	0	0	0	0	0	0	0	0	0	0	0.4	0.5	0	0	0	0	0	0	0	0	0	0	0	0	0	0	0	0	0	0	0.8	0.4	0	0
Solo	D	3	1	1	1	1	1	1	1	1	1	1	1	1	1	1	1	1	1	1	1	1	1	1	1	1	1	1	1	1	1	1	1	1	1	1	1	1	1	1	1	1	1	1	1	1	1	1	1
Solo	D2	3	0	0	0	0	0	0	0	0	0	0	0	0	0	0	0	0	0	0	0	0.8	0.4	0.3	0.6	0	0	0	0	0	0	0	0.4	1	0.1	0	0	0	0	0	0	0	0	0	0	0	0	0	0
Solo	E	3	0	0	0	0	0	0	0	0	0	0	0	0.8	0.3	0	0	0	0	0	0	0	0	1	0	0	0	0	0	0	0	0	0	0	0	0	0	0	0	0	0	0	0	0	0	0	0	0	0
Solo	F	3	0	0	0	0	0	0	0	0	0	0	0	0	0	0	0	0	0	0	0	0	0	0	0	0	0	0	0	0	0	0	0	0	0	0	0	0	0	0	0	0	0	0	0	0	0	0	0
Solo	G	3	0	0	0	0	0	0	0	0	0	0	0	0	0	0	0	0	0	0	0	0	0	0	0	0	0	0	0	0	0	0	0	0	0	0	0	0	0	0	0	0	0	0	0	0	0	0	0
Solo	H	3	1	1	1	1	1	1	1	1	1	1	1	1	1	1	1	1	1	1	1	1	1	1	1	1	1	1	1	1	1	1	1	1	1	1	1	1	1	1	1	1	1	1	1	1	1	1	1
Solo	H2	3	0	0	0	0	0	0	0	0	0	0	0	0	0	0	0	0	0	0	0	0	0	0	0	0	0	0	0	0	0.5	1	0.9	0	0	0	0	0	0	0	0	0	0	0	0	0	0.4	0.7	0
Solo	I	3	0	0	0	0	0	0	0	0	0	0	0	0.5	1	1	0.7	1	1	1	0	0	0	0	0	0	0	0	0	0	0.3	0.7	0	0.9	0.3	0	0	0	0	0	0	1	0.4	0	0	0	0	0	0
Solo	J	3	0	0	0	0	0	0	0	0	0	0	0	0	0	0	0	0	0	0	0	0	0	0	0	0	0.2	1	0.4	0	0	0	0	0	0	0	0	0.6	0.2	0.4	0.8	0	1	1	0.3	0	0	0	0.4
Solo	K	3	0	0	0	0	0	0	0	0	0	0	0	0	0.9	0.9	0	0	0	0	0	0	0	0	0	0	0	0	0	0	0	0	0	0	0	0	0	0	0	0	0	0	0	0	0.4	0.7	0	0	0
Solo	A	3	1	0.1	0	0	0	0	0.6	0.8	0	0	0	0.6	1	1	1	0.5	0	0.8	1	0.7	0	0	0	0	0.9	0.3	0	0	0.2	0.7	0	0	0	0	0	0.8	1	1	1	0.1	0.6	0.3	0.1	1	0.9	0	0
Solo	B	3	0	0	0	0	0	0.5	0.5	0	0	0	0	0	0	0	0	0	0	0	0.4	1	0.1	0	0.8	0.5	0	0	0	0	0	0	0	0	0	0	0.1	1	1	1	1	1	0.9	0	0.6	1	1	1	1
Solo	C	3	0	1	1	1	0.1	0	0	0	0	0	0	0	0	0.6	0.7	0	0	0	0	0	0.3	0.7	0.1	1	1	1	0.2	0	0	0	0	0.6	1	1	1	0.5	1	1	1	1	1	0.9	0	0	0.8	1	1
Solo	D	3	0	0	0	0	0	0	0	0	0	0.8	0.8	0	0	0	0	0	0	0	0	0	0	0	0	0	0	0	0.8	1	0.8	0	0	0.5	0.9	0	0	1	0.7	0	0	0	0	0.6	1	0.7	0	1	0.2
Solo	E	3	0	0	0	0	0	0	0	0	0	0	0	0	0	0	0	0	0	0	0	0	0	0	0	0	0	0	0	0	0	0	0	0	0	0	0	0	1	0.5	0	1	1	1	1	0.3	1	0	0
Solo	F	3	1	0.5	1	1	1	1	1	0	0	0	0	0	0	0.9	0	0.6	1	1	1	1	1	1	1	1	0.8	0.8	0.9	0.5	1	0.6	0	1	1	0	0.8	0.6	1	1	0.6	1	1	1	0.4	0.6	0	0.2	1
Solo	G	3	0	0	0	0	0	0	0	0	0	0	0	0	0	0	0	0	0	0	0	0	0	0	0	0	0	0	0	0	0	0.9	0	0	0	0.2	1	0.4	0	0	0	0.2	0.8	0	0	0	0	0	0
Solo	H	3	0	0	0	0	0	0	0	0	0	0	0	0	0	0	0	0	0	0	0	0	0	0	0	0	0	0	0	0	0	0	0	0	0	0	0	0	0	0	0	0	0	0	0	0	0	0	0
Solo	I	3	1	1	1	0.9	1	0.9	1	1	1	1	1	0.7	1	1	1	1	1	1	0.9	0	0	0.5	0.7	0.3	1	1	1	1	1	1	0.9	0	0.6	1	0.9	1	1	0.1	1	1	1	0.7	1	1	1	1	1
Solo	J	3	0	0	0	0	0	0	0	0.8	1	0.6	0	0	0.4	1	1	1	0.6	0	0	0	0	0	0	0	0	0	0	0	0	0	0	0	0	0	0	0	0	0	0.8	1	1	1	1	0	0	0	0
Solo	K	3	0	0	0	0	0	0	0	0	0	0	0	0	0	0	0	0	0	0	0	0	0	0	0	0	0	0	0	0	0	0	0	0	0	0	0	0	0	0	0	0	0	0	0	0	0	0	0
Solo	L	3	0	0	0	0	0	0	0.1	1	1	0	0	0	0	0	0	0.8	1	1	1	0.5	0	0	0	0	0	0	0	0	0	1	0.4	0	0.9	1	1	1	0	0	0	0	0	0	0.1	1	0.6	0.9	0.7
Solo	M	3	0	0	0	0	0	0	0	0	0	0	0	0	0	0	0	0	0	0	0	0	0	0	0	0	0	0	0	0	0	0	0	0	0	0	0.4	1	1	1	1	0.3	0	0	0.7	1	1	0	0
Solo	N	3	0	0	0	0.1	1	1	0	0	0	0	0	0	0	0	0	0.8	0.2	0	0	0	0	0	0	0	0	0	0	0	0	0	0	0	0	0	0.9	1	0.1	0	0	0	0	0	0	0	0	0.9	1
Solo	O	3	0	0	0	0	0	0	0	0	0	0	0	0	0	0	0	0	0	0	0	0	0	0	0	0	0	0	0	0	0	0	0	0	0	0	0	0	0	0	0	0	0.4	0.6	0	0	0	0	0
Solo	P	3	0	0	0	0	0	0	0	0	0	0	0	0	0	0	0	0	0	0	0	0	0	0	0	0	0	0	0	0	0	0	0	0	0	0	0	0	0	0	0.7	0.1	0	0.6	0.5	0	0	0	0
Solo	A	10	0	0	0	0	0	0	0	0	0	0	0	0	0	0	0	0	0	0	0	0	0.8	0.8	0	0	0	0	0	0	0	0	0	0	0	0	0	0	0	0	0	0	0	0	0	0	0	0	0
Solo	B	10	0	0	0	0	0	0	0	0	0	0	0	0	0	0	0	0	0	0	0	0	0	0	0	0	0	0	0	0	0	0	0	0	0	0	0	0	0	0	0	0	0	0	0	0	0	0	0
Solo	C	10	0	0	0	0	0	0	0	0	0	0	0	0	0	0	0	0	0	0	0	0	0	0	0	0	0	0	0	0	0	0	0	0	0	0	0	0.6	0.6	0	0	0	0	0	0	0	0	0	0
Solo	D	10	0	0	0	0	0	0	0	0	0	0	0	0	0	0	0	0	0	0	0	0	0	0	0	0	0	0	0	0	0	0	0	0	0	0	0	0	0	0	0	0	0	0	0	0	0	0	0
Solo	E	10	0	0	0	0	0	0	0	0	0	0	0	0	0	0	0	0	0	0	0	0	0	0	0	0	0	0	0	0	0	0	0	0	0	0	0	0	0	0	0	0	0	0	0	0	0	0	0
Solo	F	10	0	0.5	1	0.1	0	0	0.9	1	1	0.3	0	0	0	0.5	1	1	1	0.9	0.9	0	0	0.6	1	1	0	0	0.5	0.7	0.1	1	0.5	1	0.7	0	0	0	0	0.1	1	1	1	1	1	0.4	0.5	1	0.6
Solo	G	10	0	0	0	0	0	0	1	0.4	0	0	0	0	0	0	0	0	0	0.9	0.3	0.7	0	0	0	0	0	0	0	0	0	0	0	0	0	0	0	0	0	0	0	0.2	0.7	0	0	0	0	0	0
Solo	H	10	0	0	0	0	0	0	0	0	0	0	0	0	0	0	0	0	0	0	0	0	0	0	0	0	0	0	0	0	0	0	0	0	0	0	0	0	0	0	0	0	0	0	0	0	0	0	0
Solo	I	10	0	0	0	0.4	1	0.1	0	0	0	0	0	0	0	0	0	0	0	0	0	0	0	0	0	0	0	0	0	0	0	0	0	0	0	0	0	0	0	0	0	0	0	0	0	0	0	0	0
Solo	J	10	0	0	0	0	0	0	0	0	0	0	0	0	0	0	0	0	0	0	0	0	0	0	0	0	0	0	0	0.9	0	0	0	0	0	0	0	0	0	0	0	0	0	0	0	0	0	0	0
Solo	K	10	0	0	0	0	0	0	0	0	0	0	0	0	0.6	0.2	0	0	0	0	0	0	0	0	0	0	0	0	0	0	0	0	0	0.8	0.3	0	0	0	0	0	0	0	0	0	0	0.6	0.3	0	0
Solo	L	10	0	0	0	0	0	0	0	0	0	0	0	0	0	0	0	0.8	0	0	0	0	0	0	0	0	0	0	0	0	0	0	0	0	0	0	0	0	0	0	0	0	0	0	0	0	0	0	0
Solo	M	10	0	0	0	0	0	0	0	0	0	0	0	0	0	0	0	0	0	0	0	0	0	0	0	0	0	0	0	0	0	0	0	0	0	0	0	0	0	0	0	0	0	0	0	0	0	0	0
Solo	N	10	0	0	0	0	0	0	0	0	0	0	0.5	0.5	0	0	0	0	0	0	0	0	0	0	0	0	0	0	0	0.4	1	1	0.6	0	0	0	0	0	0	0	0	0	0	0	0	0	0	0	0
Solo	O	10	0	0	0	0	0	0	0	0	0	0	0	0	0	0	0	0	0	0	0	0	0	0	0	0	0	0	0	0	0	0	0	0	0	0	0	0	0	0	0	0	0	0	0	0	0	0	0
Solo	P	10	0	0	0	0	0	0	0	0	0	0	0	0	0	0	0	0	0	0	0	0	0	0	0	0	0	0	0	0	0	0	0.4	1	1	0.3	0	0	0	0	0	0	0	0	0	0	0	0	0
Solo	A	10	0	0	0	0	0	0	0	0	0	0	0	0	0	0	0	0	0	0	0	0	0	0	0	0	0	0	0	0	0	0	0	0	0	0	0	0	0	0	0	0	0	0	0	0	0	0	0
Solo	B	10	0	0	0	0	0	0	0	0	0	0	0	0	0	0	0	0	0	0	0	0	0	0	0	0	0	0	0	0	0	0	0	0	0	0	0	0	0	0	0	0	0	0	0	0	0	0	0
Solo	C	10	0	0	0	0	0	0	0	0	0	0	0	0	0	0	0	0	0	0	0	0	0	0	0	0	0	0	0	0	0	0	0	0	0	0	0	0	0	0	0	0	0	0	0	0	0	0	0
Solo	D	10	0	0	0	0	0	0	0	0	0	0	0	0	0	0	0	0	0	0	0	0	0	0	0	0	0	0	0	0	0	0	0	0	0.9	0.2	0	0	0	0	0	0	0	0	0	0	0	0	0
Solo	E	10	0	0	0	0	0	0	0	0	0	0	0	0	0	0	0	0	0	0	0	0	0	0	0	0	0	0	0	0	0	0	0	0	0	0	0	0	0	0	0	0	0	0	0	0	0	0	0
Solo	F	10	1	0	0	0	0	0	0	0	0	0	0	0	0	0	0	0	0	0	0	0	0	0	0	0	0	0	0	0	0	0	0	0	0	0	0	0	0	0	0	0	0	0	0	0	0	0	0
Solo	G	10	0	0	0	0	0	0	0	0	0	0	0	0	0	0	0	0	0	0	0	0	0	0	0	0	0	0	0	0	0	0	0	0	0	0	0	0	0	0	0	0	0	0	0	0	0	0	0
Solo	H	10	0	0	0	0	0	0	0	0	0.9	1	1	0.4	0	0	0	0	0	0	0	0	0	0	0	0	0	0	0	0	0	0	0	0	0	0	0	0	0	0	0	0	0	0	0	0	0	0	0
Solo	A	10	1	0	0	0	0	0	0	0	0	0	0	0	0	0	0	0	0	0	0	0	0	0	0	0	0.9	0.2	0	0	0	0	0	0.6	1	0.1	0	0	0	0	0	0	0	0	0	0.3	1	0	0
Solo	B	10	0	0	0	0	0	0	0.6	0.5	0	0.9	0	0	0	0	0	0	0	0	0	0	0	0	0	0	0	1	0.5	0	0	0	0	0	0	0	0	0	0	0	0	0	0	0	0	0	0	0	0
Solo	C	10	0	0	0	0	0	0	0	0	0	0	0	0	0	0	0	0	0	0	0	0	0	0	0	0	0	0	0	0	0	0	0	0	0	0	0	0	0	0	0	0	0	0	0	0	0	0	0
Solo	E	10	0	0	0	0	0	0	0	0	0	0	0	0	0	0	0	0	0	0	0	0	0	0	0	0	0	0.4	1	0.3	0	0	0	0.4	1	0.9	0	0	0	0	0	0	0	0	0	0	0	0	0
Solo	F	10	1	0	0	0	0	0	0	0	0	0	0	0	0	0	0	0	0	0	0	0	0	0	0	0	0	0	0	0	0	0	0	0.8	0	0	0	0	0	0	0	0	0.4	0.7	0	0	0	0.7	1
Solo	G	10	0	0	0	0	0	0	0	0	0	0	0	0	0	0	0	0	0	0	0	0	0	0	0	0	0	0	0	0	0	0	0	0	0	0	0	0	0	0	0	0	0	0	0	0	0	0	0
Solo	I	10	0	0	0	0	0	0	0	0	0	0	0	0	0	0	0	0	0	0	0	0	0	0	0.5	1	1	0.3	0	0	0	0	0	0	0	0	0	0	0	0	0	0	0	0	0	0	0	0	0
Solo	J	10	0	0	0	0	0	0	0	0	0	0	0	0	0	0	0	0	0	0	0	0	0	0	0	0	0	0	0	0	0	0	0	0	0	0	0	0	0	0	0	0	0.1	0.8	0	0	0	0	0
Solo	A	10	0	0	0	1	1	1	0.3	0	0	0	0	0.5	1	0.1	0	0	0	0	0	0	0	0	0	0	0	0	0	0	0	0	0	0	0.8	1	0.7	0	0	0.5	1	1	1	1	0.8	0	0	0	0
Solo	B	10	0	0	0	0	0	0	0	0	0	0	0	0	0	0	0	0.6	0.7	0	0	0	0	0	0	0	0	0	0	0	0	0	0	0	0	0	0.5	0.6	0	0.7	1	0.7	0.9	0.9	0.7	0.5	0.8	1	0.1
Solo	C	10	0	0	1	0.6	0	0	0	0	0	0	0	0	0	0	0	0	0	0	0	0	0	0	0	0	0	0	0	0	0	0	0	0	0	0	0.2	1	1	1	1	1	1	1	1	0	0.7	1	1
Solo	D	10	0	0	0.9	0	0	0	0	0	0	0.6	0.7	0	0	0	0	0	0	0	0	0	0	0	0	0	1	1	0.9	0	0	0	0.2	1	1	1	1	1	1	0.3	0	0.2	0.9	0	0	0	0	0.3	1
Solo	E	10	0	0	0	0	0	0	0	0	0	0	0	0	0	0.8	0.2	0	0	0	0	0	0	0	0	0	0	0	0.9	0.5	0	0	0	0	0	0	0	0	0	0	0	0	0	0	0	0	0	0	0
Solo	F	10	0	0	0	0	0	0.3	1	0.7	1	1	1	1	1	0.9	0.4	1	0.6	1	0.9	0.6	1	0.7	1	1	0.1	1	1	1	1	1	0.8	0.6	1	0.5	0	0	0	0	0	0	0	0	0	0	0	0	0
Solo	G	10	1	0	0	0	0	0	0	0	0	0	0	0	0	0	0	0	0.8	0.2	0	0	0	0	0	0	0	0	0	0	0	0	0	0	0	0	0	0	0	0	0	0	0	0	0	0	0	0.1	1
Solo	H	10	0	0	0	0	0	0	0	0	0	0	0	0	0	0	0	0	0	0	0	0	0	0	0	0	0	0	0	0	0	0	0	0	0	0	0	0	0	0	0	0	0	0	0	0	0	0	0
Solo	I	10	0	0	0	0	0	0	0	0	0	0	0	0	0	0	0	0	0	0	0	0	0	0	0	0	0	0	0	0	0	0	0	0	0	0	0.6	1	0.3	0	0	0	0	0	1	0.6	0	0	0
Solo	J	10	0	0	0	0	0	0	0	0	0	0	0	0	0	0	0	0	0	0	0	0	0	0	0	0	0	0	0	0	0	0	0	0	0	0	0	0	0	0	0	0	0	0	0	0	0	0.7	0.6
Solo	K	10	0	1	1	1	1	1	1	1	1	1	0.8	0	0	0.9	1	1	0.5	0	1	1	1	1	1	1	1	1	1	0.9	0.9	0	0	0.8	1	1	1	1	1	1	1	0.7	0	0	0.7	0.4	0.5	1	1
Solo	L	10	1	0	0	1	1	0.6	0	0	0	0	0	0	0	0	0	0	0	0	0	0	0	0	0	0	0	0	0	0	0	0	0	0	0	0.4	0.6	0	0	0	0	0	0	0.2	1	1	0.3	0	0
Solo	M	10	2	0	0	0	0	0	0	0	0	0	0	0	0	0	0	0	0	0	0	0	0	0	0	0	0	0	0	0	0	0	0	0.8	1	0.3	0	0	0	0	0	0	0	0.4	1	1	0.9	0	0
Solo	N	10	0	0	0	0	0	0	0	0	0	0	0	0	0	0	0	0	0	0	0	0	0	0	0	0	0	0	0	0	0	0	0	0	0	0	0	0	0	0	0	0	0	0	0	0	0	0	0
Solo	O	10	1	0	0	0	0	0	0	0	0	0	0	0.1	0.7	0	0	0	0	0	0	0	0	0	0	0	0	0	0	0	0	0	0	0	0	0	0	0	0	0	0	0	0	0	0	0	0	0	0
Solo	P	10	0	0	0	0	0	0	0	0	0	0	0	0	0	0	0	0	0.4	1	0.1	0	0	0	0	0	0	0	0	0	0	0	0.8	0	0	0	0	0.5	1	1	0.9	0	1	1	1	1	1	1	1
[truncated: 43 more columns]

## Sheet: Figure 4B right
			Pretone (sec)																														Tone (sec)
Type	Animal	Day	150-151; Time freezing (s)	151-152; Time freezing (s)	152-153; Time freezing (s)	153-154; Time freezing (s)	154-155; Time freezing (s)	155-156; Time freezing (s)	156-157; Time freezing (s)	157-158; Time freezing (s)	158-159; Time freezing (s)	159-160; Time freezing (s)	160-161; Time freezing (s)	161-162; Time freezing (s)	162-163; Time freezing (s)	163-164; Time freezing (s)	164-165; Time freezing (s)	165-166; Time freezing (s)	166-167; Time freezing (s)	167-168; Time freezing (s)	168-169; Time freezing (s)	169-170; Time freezing (s)	170-171; Time freezing (s)	171-172; Time freezing (s)	172-173; Time freezing (s)	173-174; Time freezing (s)	174-175; Time freezing (s)	175-176; Time freezing (s)	176-177; Time freezing (s)	177-178; Time freezing (s)	178-179; Time freezing (s)	179-180; Time freezing (s)	180-181; Time freezing (s)	181-182; Time freezing (s)	182-183; Time freezing (s)	183-184; Time freezing (s)	184-185; Time freezing (s)	185-186; Time freezing (s)	186-187; Time freezing (s)	187-188; Time freezing (s)	188-189; Time freezing (s)	189-190; Time freezing (s)	190-191; Time freezing (s)	191-192; Time freezing (s)	192-193; Time freezing (s)	193-194; Time freezing (s)	194-195; Time freezing (s)	195-196; Time freezing (s)	196-197; Time freezing (s)
Social	C (m)	1	0	0	0	0	0	0	0	0	0	0	0	0	0	0	0	0	0	0	0	0	0	0	0	0	0	0	0	0	0	0	0.2	0.5	0.5	0.8	0.8	1	1	1	0	0	0.5	0	0.4	0.1	0	0	0
Social	D (m)	1	0	0	0	0	0	0	0	0	0	0	0	0	0	0	0	0	0	0	0	0	0	0	0	0	0	0	0	0	0	0	0	0.2	0.5	0	0	0	0.4	0	0	0	0	0	0	0	0	0	0
Social	E (m)	1	0	0	0	0	0	0	0	0	0	0	0	0	0	0	0	0	0	0	0	0	0	0	0	0	0	0	0	0	0	0	0	0	0	0	0	0	0	0	0	0.4	0	0	0	0	0	0	0
Social	F (m)	1	0	0	0	0	0	0	0	0	0	0	0	0	0	0	0	0	0	0	0	0	0	0	0	0	0	0	0	0	0	0	0	0	0	0	0	0	0	0	0	0	0	0	0	0	0	0	0
Social	G (f)	1	0	0	0	0	0	0	0	0	0	0	0	0	0	0	0	0	0	0	0	0	0	0	0	0	0	0	0	0	0	0	0	0	0	0	0	0	0	0	0	0	0	0	0	0	0	0	0
Social	H (f)	1	0	0	0	0	0	0	0	0.6	0	0	0	0	0	0	0	0	0	0	0	0	0	0	0	0	0	0	0	0	0	0	0	0	0	0	0	0	0	0	0	0	0	0	0	0	0	0	0
Social	I (f)	1	0	0	0	0	0	0	0	0	0	0	0	0	0	0	0	0	0	0	0	0	0	0	0	0	0	0	0	0	0	0	0	0	0	0	0	0	0	0	0	0.3	1	0.1	0	0	0	0	0
Social	J (f)	1	0	0	0	0	0	0	0	0	0	0	0	0	0	0	0	0	0	0	0	0	0	0	0	0	0	0	0	0	0	0	0.8	0.4	0	0	0	0	0	0	0	0	0	0	0	0	0	0	0
Social	M (f)	1	0	0	0	0	0	0	0	0	0	0	0	0	0	0	0	0	0	0	0	0	0	0	0	0	0.3	0.3	0	0	0	0	0	0	0	0	0	0	0	0	0	0	0	0	0	0	0	0	0
Social	N (f)	1	0	0	0	0	0	0	0	0	0	0	0	0	0	0	0	0	0	0	0	0	0	0	0	0	0	0	0	0	0	0	0	0	0	0	0.4	1	0.2	0.7	0	0	0	0	0	0	0	0	0
Social	C (f)	1	0	0	0	0	0	0	0	0	0	0	0	0	0	0	0	0	0	0	0	0	0	0	0	0	0	0	0	0	0	0	0.4	0.1	0	0	0	0	0	0	0.5	0	0	0.4	0.8	0	0.7	0	0
Social	D (f)	1	0	0	0	0	0	0	0	0	0	0	0	0	0	0	0	0	0	0	0	0	0	0	0	0	0	0	0	0	0	0	0	0	0	0	0	0.5	0	0	0	0	0	0	0	0	0	0.1	0.5
Social	A (m)	1	0.5	0	0	0	0	0	0	0	0	0	0	0	0	0	0	0	0.4	0	0	0	0	0	0	0	0	0	0	0	0	0	0	0	0	0	0	0	0.4	0.1	0.4	0.1	0	0	0	0	0	0	0
Social	B (m)	1	0	0	0	0	0	0	0	0	0	0	0	0	0	0	0	0	0	0	0	0	0	0	0	0	0	0	0	0	0	0	0.4	0	0	0	0	0	0	0	0	0	0	0	0	0	0	0	0
Social	C (f)	1	0	0	0	0	0	0	0	0	0	0	0	0	0	0	0	0	0	0	0	0	0	0	0	0	0	0	0	0	0	0	0	0.3	0.1	0	0	0	0.5	0.6	0.1	0	0	0	0	0	0	0	0
Social	D (f)	1	0	0	0	0	0	0	0	0	0	0	0	0	0	0	0	0	0	0	0	0	0	0	0	0	0	0	0	0	0	0	0	0.3	0.4	0	0	0	0	0.1	1	0.3	0	0	0	0	0	0.4	0.3
Social	I (f)	1	0	0	0	0	0	0.5	1	0.1	0	0	0	0	0	0	0.6	0	0	0	0	0	0	0	0	0	0	0	0	0	0	0	0	0	0	0	0	0	0	0	0	0	0	0	0	0	0	0	0
Social	J (f)	1	0	0.1	0.5	0	0	0	0	0	0	0	0	0	0	0.4	0	0	0	0	0	0	0	0	0	0	0	0	0.6	0	0	0	0	0	0	0	0	0	0	0.4	0.2	0	0	0	0.1	0.9	0	0.4	1
Social	024-A (f)	1	0	0	0	0	0	0	0	0	0	0	0	0	0	0	0	0	0	0	0	0	0	0	0	0	0	0	0	0	0	0	0	0	0	0	0	0	0.8	0.8	0.1	0.7	0.5	0	0.1	0.8	0	0	0
Social	024-B (f)	1	0	0	0	0	0	0	0	0	0	0	0	0.4	0	0	0	0	0	0	0	0	0	0	0	0	0	0	0	0	0	0	0	0	0	0	0	0	0	0	0	0	0	0.5	0	0	0	0	0
Social	024-O (m)	1	0	0	0	0	0	0	0	0	0	0	0	0	0	0	0	0	0	0	0	0	0	0	0	0	0	0	0	0	0	0	0	0	0.9	0	0	0	0	0	0.7	0.1	0.6	0	0	0	0	0	0
Social	M (f)	1	0	0	0	0	0	0	0	0	0	0	0	0	0	0	0	0	0	0	0	0	0	0	0	0	0	0	0	0	0.8	1	0.5	0	0.6	0.6	0	0	0.1	0.5	0.4	0	0	0	0	0	0	0	0
Social	N (f)	1	0	0	0	0	0	0	0	0	0	0	0	0	0	0	0	0	0	0	0	0	0	0	0	0	0	0	0	0	0	0	0	0.7	0	0	0	0	0	0	0	0	0	0	0	0	0	0.4	1
Social	P (m)	1	0	0	0	0	0	0	0	0	0	0	0	0	0	0	0	0	0	0	0	0	0	0	0	0	0	0	0	0	0	0	0	0	0	0.7	0	0	0.9	0.5	0	0	0	0.6	0	0	0	0	0
Social	BEH031-B	1	1	1	0.3	0.1	0.8	0	0	0	0	0	0	0	0.5	0	0	0	0	0	0	0	0	0	0	0	0	0	0	0	0	0	0	0	0	0	0	0	0	0	0	0	0	0	0	0	0	0	0
Social	BEH031-C	1	0	0	0	0	0	0	0	0	1	0.4	0.3	1	1	1	0.5	0	0	0.7	1	0.8	0	0	0.2	0.4	0.7	0.4	0.2	0.4	0.3	0	0	0	0	0	0	0	0	0	0	0	0	0.5	0	0.4	0.5	0	0.3
Social	BEH031-D	1	0.6	0	0	0	0	0	0	0	0.5	0.8	0	0.1	0.6	0	0	0.6	0.9	0	0	1	1	1	0.3	0	0	0.9	0.3	0	0	0	0	0	0	0.4	0	0.2	0.4	0.6	0	0	0	0.6	0.5	0	0	0	0
Social	BEH031-E	1	0.5	0.5	0	0	0.5	0	0.2	0.6	0.8	0.8	0.1	0.6	0.7	1	0.1	0	0.7	0.7	0	0.5	0.1	0.6	1	1	1	0.7	0.7	0.8	0.4	0	0	0.1	0.9	0.6	0	0.4	0.8	0.6	0	0	0	0	0	0	0	1	0.9
Social	BEH033-A	1	0.1	0.7	0	0	0	0	0	0	0	0	0	0.1	1	0.4	0.5	1	0.3	0.5	0	0	0	0	0	0.1	1	1	1	0.1	0.5	0.6	0	0	0.5	0.9	0	0	0.6	0.6	0.3	0	0	0.2	0.7	0.3	0.3	0.5	1
Social	BEH033-B	1	0	0	0.6	0.1	0	0	0	0	0	0	0.4	0	0	0	0	0	0.7	0.1	0	0	0	0	0	0	0	0	0	0	0	0	0.2	0.3	0	0.5	0.1	0	0	0	0	0	0.9	0.6	0	0	0	0.6	0
Social	BEH033-E	1	0	0	0	0	0.5	0.2	0	0	0	0	0.6	0	0	0	0	0	0	0	0	0	0	0	0.4	1	1	1	1	1	0.2	0	0	0	0	0	0	0	0	0	0.8	0.4	1	1	1	1	1	0.9	0
Social	BEH033-F	1	0	0	0	0	0	0	0	0	0	0	0	0	0	0	0	0	0	0	0	0	0.9	0.3	0	0	0	0	0	0	0	0	0	0	0	0	0.6	0.7	0	0	0	0	0	0	0	0	0	0	0
Social	BEH033-G	1	0	0	0	0	0.1	0.6	0	0.6	0	0	0	0	0	0	0	0	0	0	0	0	0	0	0	0	0	0	0	0	0	0.4	0.3	0	0	0.5	0.6	0.5	0.5	0.1	0.3	0.2	1	1	0.3	0	0	0	0
Social	BEH033-H	1	0	0	0	0	0	0	0	0	0	0	0	0	0	0	0.2	0.7	0.6	0	0.4	0.3	0	0	0	0	0	0	0	0	0	0	0	0	0	0	0.4	0.9	0	0.6	0.2	0	0	0	0.3	0.5	0	0	0
Social	BEH033-K	1	0.3	0	0	0	0.4	0.4	0.1	0.6	0	0	0	0	0	0	0	0	0	0	0	0.3	1	0.2	0	0	0	0	0	0	0	0.5	0.6	0	0.4	0.1	0	0	0	0.5	0	0	0	0	0	0	0	0	0
Social	BEH033-L	1	0.3	0	0	0	0	0	0.2	0.7	1	1	0	0	0.3	0.2	0	0	0.7	1	0	0	0	0	0	0	0.8	0	0.8	0.9	0.2	1	0.9	0	0	0	0	0	0	0	0	0	0	0	0	0	0	0	0
Social	BEH033-M	1	0	0	0	0	0	0.6	0.5	0.1	0	0	0	0	0.1	0.5	0	0	0	0	0	0.1	0.3	0	0.7	0.1	0	0	0.3	0.2	0	0	0	0	0	0	0	0	0	0	0	0	0	0	0	0	0	0	0.1
Social	BEH033-N	1	0.5	0	0.2	0.5	0.7	0.4	0	0	0.6	0.4	0.7	0.1	0	0	0	0	0.2	0.8	0	0	0	0	0	0.5	1	0.1	0	0	0	0	0	0	0	0.5	0.7	0	0	0	0.4	0	0	0.4	0.5	0.3	0	0	0
Social	BEH032-A	1	0	0	0	0.2	0.9	0	0	0	0	0	0	0	0	0	0	0	0	0	0	0	0	0	0	0	0	0	0	0	0	0	0	0	0	0	0	0	0	0	0	0.4	0	0.2	0.4	0.3	0.4	0	0
Social	BEH032-B	1	0.1	1	0.6	0.2	0	0	0.3	0.3	0	0	0	0	0	0	0	0	0.1	0.7	0	0.3	0.8	1	0.1	0	0	0	0.5	1	0.2	0	0.8	0.4	0	0.4	0.2	0.7	0.6	0.9	1	1	0.9	0	0	0	0	0	0
Social	BEH032-C	1	0	0	0	0	0	0	0	0	0	0	0	0	0	0	0	0	0	0	0	0	0.6	0.6	0.4	1	0	0	0	0	0	0	0	0	0.5	0.6	0.2	0.9	0.4	1	0.6	0.7	0	0.9	1	0.9	0	0	0
Social	BEH032-D	1	0	0	0	0	0	0	0	0	0	0	0	0	0	0	0	0	0	0	0	0	0	0.5	0.4	0	0	0	0.6	0	0	0.6	1	1	1	0.4	0	0.6	0	0	0.3	0.1	0	0	0	0	0	0	0
Social	BEH032-I	1	0	0	0	0	0.7	0	0	0	0	0	0	0	0	0	0	0.1	0.4	0	0	0.3	1	0.1	0	0.8	0	0	0	0	0	0	0.6	0.1	0	0	0	0	0	0	0	0	0	0	0.2	0.3	0	0	0.5
Social	BEH032-K	1	0.2	0.5	0	0.2	0.6	0	0	0	0.4	0.3	0	0	0	0	0	0	0	0	0	0	0	0	0	0.4	0.9	0.1	0	0.7	0.7	0	0	0.5	0	0	0.5	0.7	0	0	0	0	0	0	0	0	0	0	0
Social	BEH032-L	1	0	0	0	0	0	0	0	0	0	0	0	0	0	0	0	0	0	0	0	0	0	0	0	0	0	0	0	0	0	0	0.3	0.6	0	0	0	0	0	0	0	0	0	0	0	0	0	0	0
Social	BEH032-M	1	0	0	0.3	0.5	0	0	0.1	0.6	0.6	0.4	0	0	0	0	0.5	0	0	0	0.4	0	0.4	1	0.5	0	0	0	0	0	0	0	0	0	0	1	0.2	0	0	0	0	0	0	0	0	0	0	0	0
Social	C (m)	3	0	0	0	0	0	0	0	0	0	0	0	0	0	0	0	0	0	0	0	0	0	0	0	0	0	0	0	0	0	0	0.2	0.5	0.5	0.8	0.8	1	1	1	0	0	0.5	0	0.4	0.1	0	0	0
Social	D (m)	3	0	0	0	0	0	0	0	0	0	0	0	0	0	0	0	0	0	0	0	0	0	0	0	0	0	0	0	0	0	0	0	0.2	0.5	0	0	0	0.4	0	0	0	0	0	0	0	0	0	0
Social	E (m)	3	0	0	0	0	0	0	0	0	0	0	0	0	0	0	0	0	0	0	0	0	0	0	0	0	0	0	0	0	0	0	0	0	0	0	0	0	0	0	0	0.4	0	0	0	0	0	0	0
Social	F (m)	3	0	0	0	0	0	0	0	0	0	0	0	0	0	0	0	0	0	0	0	0	0	0	0	0	0	0	0	0	0	0	0	0	0	0	0	0	0	0	0	0	0	0	0	0	0	0	0
Social	G (f)	3	0	0	0	0	0	0	0	0	0	0	0	0	0	0	0	0	0	0	0	0	0	0	0	0	0	0	0	0	0	0	0	0	0	0	0	0	0	0	0	0	0	0	0	0	0	0	0
Social	H (f)	3	0	0	0	0	0	0	0	0.6	0	0	0	0	0	0	0	0	0	0	0	0	0	0	0	0	0	0	0	0	0	0	0	0	0	0	0	0	0	0	0	0	0	0	0	0	0	0	0
Social	I (f)	3	0	0	0	0	0	0	0	0	0	0	0	0	0	0	0	0	0	0	0	0	0	0	0	0	0	0	0	0	0	0	0	0	0	0	0	0	0	0	0	0.3	1	0.1	0	0	0	0	0
Social	J (f)	3	0	0	0	0	0	0	0	0	0	0	0	0	0	0	0	0	0	0	0	0	0	0	0	0	0	0	0	0	0	0	0.8	0.4	0	0	0	0	0	0	0	0	0	0	0	0	0	0	0
Social	M (f)	3	0	0	0	0	0	0	0	0	0	0	0	0	0	0	0	0	0	0	0	0	0	0	0	0	0.3	0.3	0	0	0	0	0	0	0	0	0	0	0	0	0	0	0	0	0	0	0	0	0
Social	N (f)	3	0	0	0	0	0	0	0	0	0	0	0	0	0	0	0	0	0	0	0	0	0	0	0	0	0	0	0	0	0	0	0	0	0	0	0.4	1	0.2	0.7	0	0	0	0	0	0	0	0	0
Social	C (f)	3	0	0.4	1	0.4	0	0	0	0.9	1	0.9	0	0	0	0	0.2	0.8	0.3	0.4	0	0	0	0	0	0	0.7	0.9	0	0	0.5	0.5	0	0	0	0	0	0	0	0	0	0	0	0	0	0	0.6	0.3	0.8
Social	D (f)	3	0	0	0	0	0	0	0	0	0	0	0	0	0	0.4	1	1	1	1	0.6	0.2	0.9	0	0	0	0	0	0	0	0	0	0	1	0.5	0.5	1	1	0.7	0.9	1	1	1	1	1	0.4	0	0	0.9
Social	A (m)	3	0	0	0	0	0.4	1	0.3	0.2	1	0	0	0	0	0	0.5	0	0	0	0.6	0	0	0.4	1	0.3	0	0.8	1	1	0.8	0.6	0.4	0	0	0	0.1	1	1	1	1	1	1	0.7	1	0.9	0	0	0
Social	B (m)	3	0	0	0.8	1	1	1	0.4	0	0.4	0	0	0	0	0	0	0	0	0	0.7	0.1	0	0	0	0	0	0.7	0.8	0.7	0	0	0	0	0	0.7	1	1	0.6	1	0.9	1	1	1	0.9	1	0.7	1	1
Social	C (f)	3	0	0	0	1	1	0.5	0	0	0.6	0.1	0.9	0	0.8	0.5	0	0	0	0	0	0	0	0	0	0	0	0	0	1	0.5	0.5	0.1	1	1	0.3	0	0	0.4	1	0.4	0.5	0	0.5	0.6	0	0.6	0.8	1
Social	D (f)	3	0	0	0	0	0	0	0.3	0.4	0	0	0	0	0	0.6	0.7	0.2	0	0	0	0	0	0	0	0	0	0	0	0	0	0.1	0.5	0	0	0	0	1	0.7	0.6	0.8	0	0	0.7	0.3	0	0	0	0
Social	I (f)	3	0	0	0	0	0	0	0	0	0	0	0	0	0	0	0	0	0	0	0	0	0	0	0	0	0	0	0	0	0	0	0	0	0	0	0	0	0.3	0.3	0	0	0	0	0	0	0	0	0
Social	J (f)	3	0	0	0	0	0	0	0	0	0.6	0.1	0	0	0	0	0	0	0	0	0	0	0	0	0	0	0	0	0	0	0	0	0	0	0	0	0.6	0.9	0.5	0.5	1	0.6	0.6	0.3	0	0	0.6	0	0
Social	024-A (f)	3	0	0	0	0	0	0	0	0	0	0	0	0	0	0	0	0	0.4	0.3	0	0	0	0	0	0	0	0	0	0	0	0	0	0	0	0	1	0.6	1	1	0.2	0	0	0	0	0	0	0	0
Social	024-B (f)	3	0	0	0	0	0	0	0	0.7	0.7	1	0.2	0	0	0	0	0	0	0	0	0	0	0	0	0	0.7	1	0	0	0.9	1	0.2	0	0	0	0	0	0	0	0.4	0	0.9	0.7	0.2	0	0	0	0
Social	024-O (m)	3	0.8	0	0	0	0	0	0	0	0.2	1	0.1	0	0	0	0	0	0	0	0	0	0	0	0	0	0	0	0	0	0	0	0	0	0	0	0	0	0	0	0	0	1	0.6	0	0	0.5	0	0
Social	M (f)	3	0	0.5	0	0	0.4	0.7	0	0	0	0.4	1	1	1	0.3	0	0	0.7	0	0	0	0	0	0	0	0	0	0	0	0	0	0	0	0	0	0.4	0	0	0	0	0	0	0	0	0	0	0	0
Social	N (f)	3	0	0	0	0	0	0	0	0	0	0	0	0	0	0	0	0	0	0	0	0	0	0	0	0	0	0	0	0	0.3	0.7	0	0	0	0	0	0	0	0	0.4	0	0.5	0	0	0	0.1	0.5	0
Social	P (m)	3	0	0	0	0	0	0	0	0	0	0	0	0	0	0	0	0	0.4	0.4	0	0	0	0	0	0	0	0	0	0	0.1	1	0.4	0	0	0	0.6	0.4	1	0.7	0	0	0	0	0	0	0	0.4	1
Social	BEH031-B	3	0.1	0.2	0.4	0	0	0	0	0	0	0.3	1	0.6	0	0	0	0	0	0	0	0	0	0	0	0	0.4	0	0	0	0	0	0.5	0.7	0.4	0.4	0	0	0	0	0	0	0	0	0	0	0	0	0
Social	BEH031-C	3	0.1	0	0	0	0	0.5	1	0.6	0	0	0.4	1	1	1	0.5	0	0	0	0	0	0	0	0	0	0	0.8	0.1	0.1	0.6	0	0.6	0	0	0.3	1	0.5	0	0	0.4	1	1	1	1	1	0.8	0.6	0
Social	BEH031-D	3	1	1	1	1	1	1	1	1	1	1	1	1	1	0.8	0	0.9	1	1	1	1	1	0	1	1	1	1	1	1	0	0.8	1	1	1	1	0.1	0	0	0	0	0	0	0	0	0.3	0.6	0.7	0
Social	BEH031-E	3	1	0.5	0	0.4	1	1	1	1	1	1	1	1	1	1	1	1	1	0.9	0.5	1	0.7	1	1	1	1	1	1	1	1	1	0.8	0	0.4	1	1	1	1	0.4	1	1	1	1	1	1	1	1	1
Social	BEH033-A	3	0	0	0	0	0	0	0	0	0.6	0.7	0	0	0	0	0.1	0.4	0	0	0	0	0	0.8	0.1	0	0	0	0	0	0.3	1	0.4	0	0	0	0	0	0.5	0.9	0.2	0.7	0.4	0.5	0.6	0.5	0	0.6	1
Social	BEH033-B	3	0	0	0	0	0	0	0	0	0	0	0	0	0.5	0.9	0	0	0	0.4	0.7	0	0	0	0	0	0	0	0.4	0.4	0.1	1	0.8	0.6	0.6	0	0	0	0	0	0.8	0.4	0	0.4	0.5	0	0.5	0.5	0.9
Social	BEH033-E	3	0	0	0.5	0.2	0.6	0.7	1	1	0.7	0	0	0	0.8	1	0.8	0.9	0	0	0	0	0	0.8	0.6	0	0	0	1	0.4	0	0	0.9	0.4	0.8	1	0.8	0.7	0.6	1	1	1	1	0.2	0.4	0.7	1	1	0.5
Social	BEH033-F	3	0.3	0.6	0.5	0	0	0	0	0	0	0	0	0	0	0	0	0	0	0	0	0	0	0	0	0	0	0	0	0	0	0	0	0	0.3	0.4	0	0	0.7	0.6	0	1	0.7	0.9	0.6	0.8	0.2	0.5	0.4
Social	BEH033-G	3	0	0	0.7	0.2	0	0	0	0	0	0	0	0	0.9	0.1	0	0	0	0	0	0.5	0.1	0	0	0	0	0	0	0	0	0.5	0.2	0	0.2	0.3	0	0	0.6	0	0	0.4	0.9	1	0.7	1	0	0.5	0.2
Social	BEH033-H	3	0	0	0.2	0.3	0.4	1	0.3	0	0	0	0.9	1	1	0.5	0	0	0	0	0.4	0.6	0	0.7	0.5	0.3	0.2	0.1	1	0.3	0	0	0.1	1	1	1	1	0.9	0.1	0.9	1	1	0.9	1	1	1	1	1	1
Social	BEH033-K	3	0.8	0.2	1	0	0	0	0	0	0	0.2	0.4	0.3	0.5	0	0	0	0	0	0.3	0.4	0	0	0	0	0	0	0.4	0.6	1	1	0.2	0	0.7	0	0.9	1	0.3	0	0	0	0	0	0.4	0	0.9	0.1	0
Social	BEH033-L	3	1	1	1	1	0.6	1	0.8	1	1	0.7	1	1	1	1	0.7	0.7	0.6	0	0	0	0	0.1	1	0.5	0	0	0.8	1	1	1	1	1	1	1	1	1	1	1	0.7	1	1	0.5	0	0.9	0.2	0.6	0.8
Social	BEH033-M	3	0	0	0	0.5	0.5	0	0	0	0	0	0	0	0	0	0	0	0	0	0	0	0	0	0	0	0	0	0	0	0	0	0.1	0.5	0	0	0	0	0	0	0	0	0	0	0	0	0.6	0.2	0
Social	BEH033-N	3	1	1	0.8	0.8	0.3	1	0.3	0	0.9	0.1	0.4	1	1	1	0.8	1	0	0	0	0	0.7	0.1	0	0	0.8	0.4	0	0	0	0.1	1	0.9	1	0.5	1	1	0.9	0.7	0	0	0.9	0.6	0	0.6	0.9	1	0
Social	BEH032-A	3	0.7	1	0.6	0.5	1	0.7	0.8	1	1	1	0.4	0.4	0.3	1	1	1	1	1	1	1	1	0.9	1	0.7	0.9	1	1	0.6	0.7	0.4	0.7	0	0.3	1	0.3	0.5	1	1	1	0.9	0.8	1	1	1	1	1	1
Social	BEH032-B	3	0.7	0.5	0	0	0	0	0	0	0.2	0.5	0	0	0	0.5	0.2	0	0	0.6	0	0.5	1	0.2	0.4	0	0	0.3	0.5	0.9	1	0.8	0	0.2	1	0.8	1	0.7	1	0.5	0.1	0	0	0.5	1	1	0.3	0	0.1
Social	BEH032-C	3	1	0.7	1	0.7	0.7	1	0.6	0.9	0.5	1	1	1	0.9	1	0.9	0.5	1	1	1	0.8	1	0.8	0.2	1	1	1	1	1	0.3	0.7	0	0.7	0	0	0.9	0.7	0.4	0.4	1	0.8	0.7	1	0.8	0.6	1	1	1
Social	BEH032-D	3	0	0	0.5	0.1	0.3	1	0.3	0	0	0	0	0	0	0	0	0	1	0.1	0.8	0	0	0	0	0	0	0	0	0	0	0	0	0	0	0	0.8	0.4	0	0	0	0	0	0	0.8	0	0	0	0.7
Social	BEH032-I	3	0	0.4	0.7	0	0.2	1	0	0	0	0.5	0.2	0	0.2	1	0	0	0	0	0	0	0	0	0	0	0	0	0	0	0	0	0	0.9	0.2	0	0	0	0.7	0.6	0.4	1	0.4	1	1	1	0.1	0.3	0.5
Social	BEH032-K	3	0.3	0	0	0	0	0	0	0	0.5	0	0	0	0	0	0	0.4	0	0.6	0	0	0	0	0	0	0	0	0	0	0	0.1	0.7	0.1	0.4	0	0	0	0.5	0	0	0	0	0	0	0	0	0	0
Social	BEH032-L	3	0	0.6	0	0	0	0	0	0	0	0	0	0	0	0	0	0	0	1	1	0.5	0	0	0	0	0	0	0	0	0	0	0.5	0	0	0	0	0	0	0	0	0	0	0	0	0	0	0	0
Social	BEH032-M	3	0.6	0.1	0.5	0	0	0	0	0.5	0	0.7	0.5	0.5	0.5	0.1	0	0.4	0.2	0	0	0	0.8	0.8	0	0	0.8	0.5	0	1	0.4	0	1	1	1	1	1	1	1	1	0.5	0	0.5	1	0.7	0	0	0	0
Social	C (m)	10	0	0	0	0	0	0	0	0	0	0.3	0.7	0	0	0	0	0	0.4	0	0	0.9	0.9	0.9	0.5	0	0	0	0	0.9	0.2	0	0.4	0	0	0.7	0.3	0	0	0.1	0.8	1	0.6	1	0.2	0.5	1	1	0.7
Social	D (m)	10	0	0	0	0	0	0	0	0	0	0	0	0	0.5	0	0	0	0.5	0	0	0	0	0	0.2	0.4	0	0.7	1	1	0.6	0	0	0.7	0	0	0	0.8	1	0.6	1	0	0.5	0.6	0.7	0.3	0.5	1	0.9
Social	E (m)	10	0	0	0	0	0	0	0	0	0	0	0	0	0	0	0	0	0	0	0	0.6	0	0	0	0	0	0	0	0	0	0	0.4	0	0.1	1	0.5	0	0.6	0.5	0.4	1	0.4	1	0.2	0.3	1	1	0.7
Social	F (m)	10	0.4	1	1	1	1	1	1	1	1	0.6	1	1	1	1	1	0.7	0.8	0.6	0.8	1	0.2	0.8	0.3	0	0	0.9	1	1	0.3	0.6	0.4	0.7	0.6	0	0	0	0	0.4	0.2	0	0	0	0.9	0.9	1	1	0.9
Social	G (f)	10	1	0.7	0	0.3	1	1	0.9	0	0	0	0	0.9	0.7	0.7	0	0	0	0	1	0.1	0	0.3	1	1	1	0.5	0	0	0.5	0.1	0	0.7	1	1	1	1	0.9	0	0	0	0.1	1	0.6	1	0.4	0.3	0.6
Social	H (f)	10	0	0	0	0	0	0	0	0	0	0	0	0.3	0.2	0	0	0	0	0	0	0	0	0	0	0	0	0	0	0	0	0	0	0.5	0	0	0	0	0	0	0.8	1	1	1	0.8	0	0.8	0.8	0.6
Social	I (f)	10	1	0.3	0	0	0	0	0	0	0	0	0	0	0	0	0	0.5	0.6	0	0	0.6	0	1	0.2	0	0	0	0	0	0	0	0	0.5	0.3	0	0	0	0	0	0	0	0	0	0	0.4	0.6	0.2	0
Social	J (f)	10	0	0	0	0	0	0	0	0	0	0	0	0	0	0	0	0	0	0	0	0	0	0	0	0	0	0	0	0	0	0	0	0	0	0	0	0	0	0.8	1	0.5	0.8	0.3	0.7	0.9	0.2	0.9	0.4
Social	M (f)	10	0	0	0	0	0.3	0.1	0	0	0	0	0	0	0	0	0	0	0	0	0	0	0	0	0	0	0	0	0	0	0	0	0.2	0.5	0.7	0	0	0	0	0.2	1	1	1	1	0.8	0.1	1	1	1
Social	N (f)	10	0	0	0	0.5	0.3	0	0	0	0	0	0	0	0	0	0	0	0	0	0	0	0	0	0	0	0.5	0.2	0	0	0	0	0	0	0	0	0	0	0	0	1	0.1	0.6	0.3	0.7	0.9	0.2	0.8	0
Social	C (f)	10	0	0.3	0.3	0.9	1	1	0.3	0.8	0.8	0	0	0	0.5	0.9	0	0	0	0.4	0	0.3	0.2	0	0	0	0.4	0	0	0	0	0	0	0	0	0	0	0	0	0	0.6	1	0.8	1	0.8	0.6	0.5	0.7	0.9
Social	D (f)	10	0	0	0	0	0.6	1	0.4	0.6	0.7	0.4	0.3	0.4	0.2	0	0	0	0	0	0.6	1	0.9	0	0	0	0	0	0	0	0	0	0	0	0	0.2	1	0.7	0.7	0.4	0.8	0.4	0	0	0	0	0.8	0.1	0
Social	A (m)	10	0	0.6	1	0.2	0.7	1	1	1	1	1	1	1	1	1	0.2	0	0	0.6	1	1	1	1	1	1	1	1	1	0.7	0	0	0	1	0.9	0.6	1	1	0.3	0	0	0.9	0.9	0	0.2	0.9	0.7	0.3	1
Social	B (m)	10	0	0	0.1	0.7	0.4	1	0.6	0.5	0	0.8	0.1	0.3	0	0	0	0	0.2	0.4	0.6	0	0.5	0.3	0	0	0	0	0.3	0.2	0	0.4	0.6	0	0	0	0	0	0	0	0.7	0.5	0	0	0.2	0.5	0	0	0.6
Social	C (f)	10	0	0	0	0	0	0	0	0	0	0	0	0.4	0.2	0	0	0.4	1	1	1	1	1	1	0.7	0	0	0	0	0	0	0.6	0.3	1	1	0.4	0	0	0	0.9	1	0.5	1	1	0.9	0.7	1	0.2	0.2
Social	D (f)	10	1	0.9	0	0	0	0	0.1	1	0.1	0.7	1	0	0	0	0	0	0	0	0	0	0	0.6	0	0	0	0	0	0	0	0	0	0	0	0	0	0	0.5	0.4	0.3	0.8	0	0.3	0.5	0.2	1	0.6	0.9
Social	I (f)	10	0	0	0	0	0	0	0	0	0	0	0	0	0	0	0	0	0.4	0.7	0.6	0.3	0	0	0	0	0	0	0	0	0	0	0.1	1	0.6	0.1	0.5	0	0	0	0	0	0	0.6	0	0	0	0	0
Social	J (f)	10	0	0	0	0	0	0	0	0	0.8	0.6	0.7	1	0.4	0	0	0	0	0	0	0	0	0	0	0.9	0.4	0	0	0	0	0	0	0	0	0	0	0	0	0	0	0	0.6	0	0.6	1	1	0.7	0.1
Social	024-A (f)	10	0	0	0.4	0	0	0	0	0	0	0	0	0	0	0.5	0.3	0	0	0	0	0	0.2	0.6	0	0	0	0	0.8	0	0	0	0	0	0.9	1	1	1	1	0.9	0	0	0	0	0	0	0.3	0.1	0.5
Social	024-B (f)	10	0	0.7	1	0.9	0	0	0	0	0	0	0	0	0	0	0	0	0	0	0	0.4	1	1	1	0.8	0	0	0	0.7	0.4	0.2	0	0	0	0	0	0	0	0	0	0	0	0	0	0	0	0	0
Social	024-O (m)	10	0	0	0.5	1	0	0	0	0	0	0	0	0	0	0	0	0	0	0	0	0	0	0.1	1	0.9	0.7	1	1	0.9	0	0	0.8	0	0	0	0	0	0	0	0	0.3	0.2	0	0	0	0	0	0
Social	M (f)	10	0	0	0.3	0.1	0	0	0	0	0	0	0	0	0	0	0	0	0.9	0	0	0	0	0	0	0	0	0	0.7	0	0.3	1	1	1	1	0.5	0	0	0	0	0	0	0	0	0	0	0	0	0
Social	N (f)	10	0	0	0	0	0	0	0	0	0	0	0	0	0	0	0	0	0	0	0	0	0	0	0	0	0	0	0	0	0	0	0	0	0.2	1	0.9	0	0.7	0.5	0	0.6	0.7	0	0	0.8	0	0	0.7
Social	P (m)	10	1	1	1	1	0.1	0.1	1	0.5	0	0.3	1	1	1	1	1	0.6	0	0	0	0	0	0.2	0.5	0	0	0	0	0	0	0.2	0.5	0.4	1	1	1	1	1	1	0.8	0	0	0	0	0	1	0.4	1
Social	BEH031-B	10	0	0	0	0	0	0	0	0	0	0	0	0	0	0	0	0	0	0	0	0	0	0	0	0	0	0	0	0	0	0	0.4	0.6	0	0	0.3	0.9	1	1	0.1	0	0	0	0	0	0	0	0
Social	BEH031-C	10	0	0	0.4	0	0	0	0	0	0	0	0	0	0	0	0	0.9	0.2	0	0	0	0	0.5	0	0	0.7	0.4	0	0.2	0.6	0	0	0	0.6	0.8	0.4	0.3	0	0	0	0.8	0.2	0.6	0	0	0	0	0
Social	BEH031-D	10	0	0	0	0	0	0	0	0	0	0.4	1	1	1	1	1	1	1	1	1	1	1	1	1	1	1	1	0.6	0.8	1	0.5	0.3	0.4	0	0.6	1	1	0.8	0.8	0.5	1	0.9	0	0	0	0.3	1	1
Social	BEH031-E	10	1	1	1	1	1	0.4	0.5	0	0.5	1	1	0	0	0	0	0.6	0	0	0	0	0.5	1	1	1	1	1	1	1	1	0.6	1	1	1	1	1	1	0.9	0	0	0	0.4	1	1	1	0.8	0	0
Social	BEH033-A	10	0	0.1	0.5	0.9	1	0.1	0	0.3	1	1	0.6	1	1	1	1	1	0.8	0	0	0.9	1	0.3	0	0	0	0	0	0	0	0.6	0.3	1	1	0.4	0	0.8	0.1	1	0.5	1	0	0.5	0	0.1	1	0.4	0.6
Social	BEH033-B	10	0	0	0.2	0.5	0	0.3	0.9	0	0.5	0.1	0	0	0	0	0.1	0.7	0	0	0	0	0	0	0	0	0.5	0	0.4	0	0	0	0	0.4	0.4	0	1	0.2	0.5	0.3	0.5	0.1	0.6	1	0.1	0.7	0.6	0	0
Social	BEH033-E	10	1	0.1	1	0	0	0	0	0	0	0	0	0	0	0.5	0.9	0.3	0.1	0.8	0	0	0.4	0.3	0.6	0.6	0	0	0.2	1	1	1	1	0	0	0.2	1	1	0.9	0.1	1	1	0.7	0	0.6	0.7	0.1	0	0.6
Social	BEH033-F	10	0	0	0	0	0	0	0	0	0	0	0	0	0	0	0	0	0	0	0	0	1	1	0.3	0	0	0	0	0	0	0	0	0	0	0	0	0	0	0	0	0	0	0	0	1	0.6	0	0
Social	BEH033-G	10	0.4	0	0	0	0	0	0	0.9	0	0	0	0	0.9	0.6	0	0	0	0	0	0	0.6	1	1	0.2	0	0	0	0	0	0	0	0	0	0	0	0	0.2	1	0.9	0	0	0	0.3	1	0.7	0	0
Social	BEH033-H	10	0	0	0.5	0	0.1	1	1	1	0.1	0	0	0	0	0.5	0.7	0.3	0	0.4	0	0	0.6	0.1	0.6	0	0	0	0.2	1	1	1	0.6	0	0	0	0.6	0.5	1	1	0.8	1	0.7	0	0	0.7	0.2	0.5	0.1
Social	BEH033-K	10	0.4	0.1	0.3	0.2	0	0	0.9	0.3	0.3	0.4	0	0	0	0	0	0.7	0.4	0	0.9	0.3	0.5	0.5	0.2	0	0	0	0	0.1	0.7	0	0	0	0.3	0.7	0.6	1	0.7	0	0.1	1	0.3	0.7	0.6	0	0	0.7	0
Social	BEH033-L	10	0	0	0	0	0	0	0	0	0	0	0	0	0	0	0	0	0	0	0.5	0.3	0.5	0.6	0	0	0	0	0	0	0	0	0	0	0	0	0.2	1	0.4	0.7	1	0.9	0.4	0	0	0	0	0	0
Social	BEH033-M	10	0	0	0	0	0	0	0	0	0	0	0	0	0	0	0	0	0	0	0	0	0	0	0	0	0	0	0	0	0	0	0	0	0	0	0	0	0.8	1	0.2	0	0	0	0	0	0	0	0
Social	BEH033-N	10	0	0	0	0	0	0	0	0	0	1	0.7	0	0	0	0	0	0	0	0	0.1	1	0	0	0	0	0	0	0	0	0	0	0.6	0.3	0	0.2	1	0.6	0.7	1	1	0.2	0	0	0	0	0.6	0
Social	BEH032-A	10	0.7	0	0	0.5	0	0	0	0	0	0	0	0	0	0	0	0	0	0	0	0.7	0	0	0.8	0.2	0	0	0	0.3	1	0.2	0	0	0	0	0	0	0	0	0	0.6	0.3	1	0.9	0	0	0	0.5
Social	BEH032-B	10	0	0	0	0.9	0	0	0	0	1	0	0.5	0.2	0	0	0.7	1	0.4	0.4	0.7	0.2	0	0	0	0	0.8	1	1	1	1	1	0.9	0.8	0.6	0.9	0	0	0.5	0.2	0.5	1	1	1	1	1	1	1	1
Social	BEH032-C	10	0	0.4	0.6	1	1	1	1	1	0.6	0.6	0.5	0	0	0.3	0.4	0	0	0	0	0	0	0	0	0	0	0.2	0.6	0	0	0	0	0.9	1	1	1	0.6	0	0	0	0.5	0.6	0.4	0	0	0	0	0
Social	BEH032-D	10	0	0	0	0	0	0	0	0	0	0	0	0	0	0	0	0	0	0	0	0	0	0	0	0	0	0	0	0	0.1	1	1	1	0.9	0.2	0.3	0	0	0	0	0	0	0	0	0	0	0	0
Social	BEH032-I	10	0	0	0	0	0	0	0	0	0	0	0	0	0	0	0	0	0	0	0	0.4	0.3	0	0	0	0	0	0	0	0	0	0	0	0	0.3	1	1	1	0	0.1	1	1	0.1	0	0	0	0.6	0
Social	BEH032-K	10	0	0	0	0	0	0	0	0	0	0	0.4	0.2	0	0	0	0	0	0	0	0	0	0	0	0	0	0	0.5	1	0.5	0	0	0	0	0	0	0	0	0	0	0	0	0	0	0	0	0	0
Social	BEH032-L	10	0	0	0	0	0	0	0	0	0	0	0	0	0	0	0	0	0	0	0	0	0	0	0	0	0	0	0	0	0	0	0	0	0	0.2	0.3	0	0	0	0	0	0	0	0.5	1	0.2	0	0
Social	BEH032-M	10	0	0	0	0	0	0	0	0	0	0.4	0.4	0.2	0	0.8	1	0	0	0.4	1	0.7	1	1	1	0.3	0.3	0.3	1	1	0.9	0.7	0.7	0	0.2	0.7	0	0	0.7	0.8	0.6	1	1	1	1	1	1	1	1
[truncated: 43 more columns]

## Sheet: Figure 4C left
			Pretone (sec)																														Tone (sec)
Type	Animal	Day	150-151; Lever : number	151-152; Lever : number	152-153; Lever : number	153-154; Lever : number	154-155; Lever : number	155-156; Lever : number	156-157; Lever : number	157-158; Lever : number	158-159; Lever : number	159-160; Lever : number	160-161; Lever : number	161-162; Lever : number	162-163; Lever : number	163-164; Lever : number	164-165; Lever : number	165-166; Lever : number	166-167; Lever : number	167-168; Lever : number	168-169; Lever : number	169-170; Lever : number	170-171; Lever : number	171-172; Lever : number	172-173; Lever : number	173-174; Lever : number	174-175; Lever : number	175-176; Lever : number	176-177; Lever : number	177-178; Lever : number	178-179; Lever : number	179-180; Lever : number	180-181; Lever : number	181-182; Lever : number	182-183; Lever : number	183-184; Lever : number	184-185; Lever : number	185-186; Lever : number	186-187; Lever : number	187-188; Lever : number	188-189; Lever : number	189-190; Lever : number	190-191; Lever : number	191-192; Lever : number	192-193; Lever : number	193-194; Lever : number	194-195; Lever : number	195-196; Lever : number	196-197; Lever : number
Solo	A	1	1	0	1	1	1	0	0	1	0	0	0	0	1	2	0	1	0	0	0	0	0	0	0	0	0	0	1	1	0	0	0	0	0	0	0	1	0	0	0	0	0	0	0	0	0	1	0
Solo	B	1	2	1	0	0	0	0	0	0	0	0	1	0	0	0	0	1	2	1	0	0	0	1	1	0	0	0	0	1	1	1	0	0	1	0	0	0	0	0	0	0	0	0	0	1	1	0	1
Solo	C	1	1	0	0	0	0	0	1	0	0	0	1	0	0	1	2	0	0	0	0	1	0	0	0	0	2	0	0	0	2	0	0	0	0	2	1	0	0	1	0	1	0	0	0	0	0	1	0
Solo	D	1	0	0	0	1	0	1	0	1	0	1	0	1	1	3	0	0	0	0	0	0	0	0	0	0	0	0	1	0	0	0	0	0	0	0	0	0	0	0	0	0	0	0	0	0	0	0	0
Solo	E	1	1	1	0	0	0	0	0	1	0	0	0	0	0	1	0	0	1	0	0	1	0	0	0	0	0	1	1	0	0	0	0	0	0	0	0	0	0	0	1	0	0	0	0	0	0	0	0
Solo	F	1	0	0	0	0	1	0	0	1	0	0	0	2	0	0	0	0	0	0	0	0	0	0	1	0	0	0	0	0	0	0	0	0	0	0	1	0	0	0	0	0	0	0	0	0	0	2	0
Solo	G	1	0	0	0	0	0	0	0	0	0	1	0	0	0	0	0	0	0	0	0	1	0	0	0	0	0	0	1	0	0	0	0	0	0	0	0	0	1	0	0	0	0	0	0	0	0	1	0
Solo	H	1	0	0	0	0	0	0	0	0	0	0	0	0	0	0	0	0	0	0	0	1	0	0	0	0	0	1	0	0	0	0	0	0	0	0	0	0	1	0	1	0	0	0	0	0	0	0	0
Solo	I	1	0	0	0	0	0	0	1	1	0	0	1	0	0	0	0	0	0	0	0	0	1	0	0	0	0	0	1	1	0	1	0	0	0	0	0	0	0	0	0	0	0	1	1	0	1	0	0
Solo	J	1	0	0	0	0	0	0	0	2	0	1	0	0	0	0	0	1	0	0	0	0	0	0	0	0	1	0	0	0	0	0	0	0	0	0	0	0	0	0	0	0	2	0	0	0	0	1	0
Solo	K	1	0	0	0	0	0	0	0	0	0	0	0	0	0	1	0	1	0	0	0	0	2	1	0	0	0	0	0	0	0	0	0	0	0	0	0	0	0	0	0	0	0	0	0	0	1	0	0
Solo	L	1	0	0	1	0	2	2	0	0	0	1	0	0	0	0	0	0	0	0	0	0	0	0	0	0	0	2	0	0	0	0	0	0	0	0	0	0	0	0	1	0	0	0	0	1	1	1	1
Solo	M	1	1	0	0	1	1	0	0	1	0	0	1	0	0	1	1	0	0	2	0	1	0	0	1	0	0	0	0	0	0	1	0	0	0	0	0	0	0	0	0	0	0	0	0	0	1	0	0
Solo	N	1	0	0	0	0	0	0	0	0	0	0	0	0	0	0	0	0	0	0	0	0	0	0	0	1	0	0	0	0	0	0	0	0	0	0	0	0	0	0	0	0	0	1	0	0	0	0	0
Solo	O	1	0	0	0	0	0	0	0	0	0	0	0	0	0	0	0	1	0	1	0	0	0	0	1	0	1	1	1	0	1	0	0	0	0	0	0	0	0	0	0	0	0	0	0	0	0	1	0
Solo	P	1	0	0	0	1	0	2	0	0	0	0	0	0	1	1	0	1	0	1	0	0	1	1	0	0	1	1	0	0	1	0	0	0	0	0	0	0	0	0	0	0	0	0	0	0	0	0	0
Solo	A	1	0	0	0	0	0	0	1	0	1	0	0	0	0	0	0	0	0	1	0	0	0	0	1	1	0	0	0	0	0	0	0	0	0	0	0	0	2	0	0	1	0	0	0	0	2	1	1
Solo	B	1	1	0	1	0	1	0	1	0	1	0	1	0	0	1	1	0	0	1	0	1	0	1	0	0	1	0	1	0	0	0	0	0	0	0	0	0	0	0	0	0	0	0	1	0	0	0	0
Solo	C	1	1	0	0	0	0	0	0	0	0	0	0	2	0	0	0	0	0	0	0	1	0	0	0	0	1	0	0	1	1	0	0	0	1	0	0	0	0	0	0	0	0	1	0	0	0	1	0
Solo	D	1	0	1	0	0	0	0	0	0	0	0	1	0	0	0	1	0	0	1	1	0	0	0	1	0	0	1	0	1	0	0	0	0	0	0	1	0	0	1	0	0	0	0	0	0	0	0	0
Solo	E	1	0	0	0	0	0	0	0	0	0	0	0	0	0	0	0	0	0	0	0	0	0	0	0	0	0	0	0	0	0	0	0	0	0	0	0	0	0	0	0	0	0	0	2	0	0	0	0
Solo	F	1	0	0	0	0	0	0	0	0	0	0	0	0	0	0	0	0	0	0	0	0	0	0	0	0	0	0	0	0	0	0	0	0	0	0	0	0	0	0	0	0	0	0	0	0	0	0	0
Solo	G	1	0	0	0	0	0	0	0	0	0	0	0	0	0	0	0	0	0	0	0	0	0	0	0	0	0	0	0	0	0	0	0	0	0	0	0	0	0	0	0	0	0	0	0	0	0	3	0
Solo	H	1	0	0	0	0	0	0	0	0	0	0	0	0	0	0	0	0	0	0	0	0	0	0	0	0	0	0	0	0	0	0	0	0	0	0	0	0	0	0	0	0	0	0	0	0	0	0	0
Solo	A	1	1	0	0	1	0	0	0	2	1	0	0	1	0	0	0	3	1	0	1	0	0	0	0	0	0	0	0	1	1	0	0	0	0	0	0	0	1	1	0	0	0	0	0	0	0	0	0
Solo	B	1	0	0	0	0	0	0	0	1	4	0	0	0	0	0	1	2	1	1	0	0	0	3	0	0	0	0	0	1	0	0	0	0	0	0	0	0	0	0	0	0	0	0	0	0	0	0	0
Solo	C	1	0	0	0	0	0	0	0	0	0	1	1	0	3	1	0	1	3	0	0	3	0	0	1	1	1	0	1	1	0	0	0	0	0	0	0	0	0	0	0	0	0	0	1	0	0	0	0
Solo	E	1	0	0	0	0	0	0	0	0	0	0	0	0	0	1	3	1	0	0	1	1	1	0	0	0	0	0	0	0	0	0	0	1	0	0	1	0	1	3	2	0	1	0	1	0	0	1	0
Solo	F	1	1	1	0	0	1	1	0	1	0	1	0	0	1	0	0	0	0	0	0	0	0	0	0	1	0	0	0	0	1	0	0	0	1	1	0	0	1	0	0	0	0	1	0	0	0	0	0
Solo	G	1	1	0	0	1	0	1	0	1	0	0	1	0	1	0	0	1	0	0	0	1	0	0	1	0	0	0	0	0	0	1	2	0	1	1	1	0	0	0	1	0	1	0	0	0	2	0	1
Solo	I	1	1	0	0	0	0	2	0	1	0	1	1	2	0	1	2	0	0	0	0	0	3	1	0	0	1	0	0	1	3	0	0	0	0	0	0	0	0	0	0	0	0	0	0	0	1	0	0
Solo	J	1	0	2	0	0	0	0	0	0	0	1	0	0	0	0	0	0	1	0	0	0	1	0	0	1	1	0	1	0	0	0	0	0	1	0	0	0	0	0	0	0	0	0	0	0	0	0	0
Solo	A	1	0	1	0	0	0	0	0	0	0	0	0	0	0	0	0	0	0	2	0	0	0	0	0	0	0	0	0	0	0	0	0	0	0	0	0	0	0	0	0	0	0	0	0	0	0	0	0
Solo	B	1	0	0	0	0	0	0	0	1	0	0	0	0	0	0	0	0	0	0	0	0	0	1	0	0	0	0	0	0	1	0	0	0	0	0	0	0	0	0	0	0	0	0	0	0	0	0	0
Solo	C	1	0	0	0	0	0	0	0	0	0	0	0	0	1	0	0	0	0	0	0	1	0	0	0	1	0	0	0	1	0	1	0	0	0	0	0	0	0	0	0	0	0	0	0	0	0	0	0
Solo	D	1	0	1	0	0	0	0	0	0	1	0	0	0	0	0	0	0	0	0	0	0	0	0	0	0	0	0	0	0	0	0	0	0	0	0	0	0	0	0	0	0	0	0	0	0	0	0	0
Solo	E	1	0	0	0	0	0	0	0	0	0	0	0	0	0	0	0	0	0	0	1	0	0	0	0	0	0	0	0	0	0	0	0	0	0	0	0	0	0	0	0	0	0	0	0	0	0	0	0
Solo	F	1	0	0	0	0	0	2	0	0	0	0	0	1	1	0	0	0	0	0	0	0	0	0	0	1	0	0	2	0	0	0	0	0	0	0	0	0	1	0	1	1	0	0	0	0	0	1	0
Solo	G	1	1	0	0	0	0	0	0	0	0	0	0	0	0	0	0	0	0	1	0	0	0	1	0	0	0	0	0	0	0	0	0	0	0	0	0	0	0	0	0	0	0	0	0	0	0	0	0
Solo	H	1	0	0	1	0	1	0	0	1	0	0	0	1	0	0	0	1	0	0	0	0	0	0	0	0	0	0	0	0	0	0	0	0	0	0	0	0	0	0	0	0	0	0	0	0	0	0	0
Solo	I	1	0	0	0	0	0	0	0	0	0	0	1	0	0	0	0	0	0	0	1	2	1	0	0	0	0	0	0	0	0	1	0	0	2	1	1	0	0	0	0	0	0	0	0	0	1	0	0
Solo	J	1	0	0	0	0	0	0	1	0	0	1	0	0	0	0	0	0	0	0	1	1	0	0	0	0	0	0	0	0	1	0	0	0	0	0	0	0	0	0	0	0	0	0	0	0	0	0	0
Solo	K	1	0	0	0	0	0	0	0	1	0	1	0	0	0	0	1	0	0	0	0	0	0	0	0	1	0	1	1	0	0	0	0	0	0	0	0	0	0	0	0	0	0	0	0	0	0	0	0
Solo	L	1	0	0	0	0	0	0	0	0	0	0	0	0	0	0	0	0	0	0	0	0	0	0	0	0	0	0	0	0	1	0	0	0	0	0	0	0	0	0	0	0	1	0	0	0	0	0	0
Solo	M	1	0	0	0	1	0	0	1	0	0	0	0	0	0	1	2	0	0	1	1	0	1	0	0	2	1	2	4	1	0	2	1	0	0	0	1	0	0	0	0	0	0	0	0	0	0	0	1
Solo	N	1	0	0	1	0	0	0	0	1	0	0	0	1	0	0	0	0	0	0	0	1	0	0	0	0	0	1	0	0	0	1	0	0	0	0	0	1	0	1	0	0	1	0	0	0	1	1	0
Solo	O	1	0	0	0	0	0	0	0	0	0	0	0	0	0	0	0	0	0	0	0	0	0	0	1	0	0	0	0	0	1	0	0	0	0	0	0	0	0	0	0	0	0	0	0	1	0	0	0
Solo	P	1	3	0	0	0	0	0	0	0	1	0	1	0	0	0	1	0	0	0	0	0	0	0	0	1	1	0	1	1	1	0	0	0	0	0	1	1	0	2	0	0	0	0	2	0	0	0	2
Solo	A	3	0	0	0	0	0	1	0	1	0	0	0	0	0	0	0	0	0	0	0	0	0	0	0	0	0	0	0	0	0	0	1	0	0	0	0	0	0	0	0	0	0	0	0	0	0	0	0
Solo	B	3	0	0	0	0	0	0	0	0	0	0	0	0	1	0	0	0	0	0	0	0	0	0	0	0	0	0	0	0	0	0	0	0	0	0	0	0	0	0	0	0	0	0	0	0	0	0	0
Solo	C	3	0	0	0	0	1	1	1	0	2	2	0	0	0	0	0	0	1	0	0	0	0	0	0	0	0	0	0	0	0	0	0	0	0	0	0	0	0	0	0	0	0	0	0	0	0	0	0
Solo	D	3	0	0	1	0	0	0	0	1	0	0	0	0	0	0	0	0	1	0	0	0	1	1	0	0	0	1	0	0	0	0	0	0	0	0	0	0	0	0	0	0	0	0	0	0	0	0	0
Solo	E	3	0	0	0	0	1	0	0	0	0	0	0	0	0	0	0	0	0	0	0	0	0	0	0	0	0	0	0	0	0	0	0	0	0	0	0	0	0	0	0	0	0	0	0	0	0	0	0
Solo	F	3	0	0	0	0	0	0	0	0	0	0	0	0	0	0	0	0	0	0	0	0	0	0	0	0	0	0	0	0	0	0	0	0	0	0	0	0	0	0	0	0	0	0	0	0	0	0	0
Solo	G	3	1	0	0	0	0	0	0	0	0	0	0	0	0	0	0	0	0	0	0	0	0	2	0	1	0	0	0	1	0	0	0	0	0	0	0	0	0	0	0	0	0	0	0	0	0	0	0
Solo	H	3	1	1	0	0	1	0	0	1	0	0	0	0	0	0	0	0	0	0	0	0	0	0	0	0	0	0	0	0	1	0	0	0	0	0	0	0	0	0	0	0	0	0	0	0	0	0	0
Solo	I	3	2	0	1	1	1	0	1	1	0	1	0	1	0	1	0	0	1	0	1	0	1	1	1	1	1	1	0	0	0	0	0	0	0	0	1	0	0	0	0	0	0	0	0	0	0	0	0
Solo	J	3	1	0	0	0	0	1	0	1	0	0	2	0	0	0	0	0	0	1	0	0	0	0	0	0	1	1	2	0	0	0	0	0	0	0	0	0	0	0	0	0	0	0	0	0	0	0	0
Solo	K	3	0	0	0	0	0	0	0	0	0	0	1	0	0	0	0	0	0	0	0	0	0	0	0	1	0	0	0	0	1	0	0	0	0	0	0	0	0	0	0	0	0	0	0	0	0	0	0
Solo	L	3	0	1	0	0	0	0	0	0	0	0	0	0	0	0	0	0	0	0	0	0	0	0	0	0	0	0	0	0	0	0	0	0	0	0	0	0	0	0	0	0	0	0	0	0	0	0	0
Solo	M	3	0	0	0	0	0	1	0	0	0	0	0	2	0	0	0	0	1	0	1	1	0	1	1	0	0	1	0	0	1	0	0	0	0	0	0	0	0	0	0	0	0	0	0	0	0	0	0
Solo	N	3	0	0	0	0	0	0	0	2	1	0	0	0	0	0	0	0	1	1	0	0	0	0	0	0	0	0	0	0	2	0	0	0	0	0	0	0	0	0	0	0	0	0	0	0	0	0	0
Solo	O	3	0	0	0	1	0	0	0	0	0	0	0	0	0	0	0	0	1	0	0	0	0	0	0	0	0	0	0	0	1	0	0	0	0	0	0	0	0	0	0	0	0	0	0	0	0	0	0
Solo	P	3	0	0	0	0	0	1	0	0	0	0	0	0	0	0	0	0	0	0	0	0	0	0	0	0	1	0	0	0	0	1	0	0	0	0	1	0	0	0	0	0	0	0	0	0	0	0	0
Solo	A	3	1	0	0	0	0	0	0	0	0	0	1	0	0	0	0	0	0	0	0	0	0	0	0	0	0	0	1	1	0	0	0	0	0	0	0	0	2	0	0	0	0	0	0	0	0	0	1
Solo	B	3	0	0	1	0	0	0	1	1	0	0	2	0	0	1	0	0	0	0	0	0	0	0	0	1	1	0	0	0	0	0	0	0	0	0	0	0	1	0	0	0	0	0	0	0	0	0	0
Solo	C	3	0	0	0	0	0	0	0	0	1	0	0	0	0	0	0	0	0	0	0	0	0	0	0	0	1	0	1	0	1	0	1	0	0	0	0	0	0	0	0	0	0	0	0	0	2	1	0
Solo	D	3	0	0	0	0	0	0	0	0	0	0	0	0	0	0	0	0	0	0	0	0	0	0	0	0	0	0	0	0	0	0	0	0	0	0	0	0	0	0	0	0	0	0	0	0	0	0	0
Solo	E	3	1	0	0	1	1	0	0	0	0	0	0	0	1	0	0	0	0	0	0	0	0	0	1	0	0	0	0	0	0	0	0	0	0	0	0	0	0	0	0	0	0	0	0	0	0	0	0
Solo	F	3	0	0	1	1	0	0	1	0	0	0	0	0	0	0	0	1	0	0	0	1	0	0	0	1	1	0	0	0	1	0	0	0	0	0	0	0	0	0	0	0	0	0	0	0	0	0	0
Solo	G	3	1	0	0	0	2	0	0	0	0	0	0	0	0	0	0	0	0	0	0	0	0	0	0	0	0	0	0	0	0	0	0	0	0	0	0	0	0	0	0	0	0	0	0	0	0	0	0
Solo	H	3	0	0	0	0	0	0	0	0	0	0	1	1	0	0	0	1	1	1	0	0	0	2	0	0	0	0	0	0	0	0	0	0	0	0	0	0	0	0	0	0	0	0	0	0	0	0	0
Solo	I	3	0	0	0	0	0	2	0	0	1	0	0	0	0	0	1	2	0	0	0	0	0	0	0	0	0	0	0	0	0	0	0	0	0	0	0	0	0	0	0	0	0	0	0	0	0	0	0
Solo	J	3	0	0	0	0	0	0	2	1	0	0	0	0	1	0	0	0	0	0	1	1	0	0	0	2	0	0	0	0	0	0	0	1	0	0	0	0	1	0	0	0	0	0	0	1	0	0	0
Solo	K	3	0	0	0	0	0	1	0	0	0	0	1	0	0	0	0	0	0	0	1	0	0	0	0	0	0	0	0	0	0	0	0	0	0	0	0	0	0	0	0	0	0	0	0	0	0	0	0
Solo	L	3	0	0	0	0	0	0	0	0	0	0	1	0	0	0	0	0	0	0	0	0	0	0	0	1	0	0	0	0	1	0	0	0	0	0	0	0	0	0	0	0	0	0	0	0	0	0	0
Solo	M	3	0	0	0	0	0	1	1	1	1	0	0	1	0	1	0	0	0	0	0	1	0	0	0	0	0	0	0	0	0	1	0	0	0	0	0	0	0	0	0	0	0	0	0	0	0	0	0
Solo	N	3	0	0	0	0	0	0	0	0	0	0	0	0	0	0	0	0	0	0	0	0	0	0	0	0	0	0	0	0	0	0	0	0	0	0	0	0	0	0	0	0	0	0	0	0	0	0	0
Solo	O	3	0	0	0	0	0	0	0	0	0	0	0	0	0	0	0	0	0	1	0	0	0	0	0	0	0	0	0	0	1	0	0	0	0	0	0	2	0	0	0	0	0	0	0	0	0	0	0
Solo	P	3	0	0	0	0	0	0	0	0	0	0	0	0	1	0	1	0	0	0	1	0	0	0	0	0	0	0	0	0	0	1	0	0	0	0	0	0	0	0	0	0	0	0	0	0	0	0	0
Solo	Q	3	0	1	1	0	0	2	0	1	0	1	0	0	0	1	0	1	0	1	0	0	0	2	0	1	0	0	0	0	0	0	0	0	0	0	0	0	0	0	0	0	0	0	0	0	0	0	0
Solo	R	3	0	0	1	0	0	1	0	1	0	0	0	0	0	0	0	0	1	1	0	0	0	1	0	0	1	0	1	0	0	0	0	0	0	0	0	0	0	0	0	0	0	0	0	0	1	0	0
Solo	A	3	2	1	0	0	0	0	0	0	0	3	1	1	0	1	2	0	0	0	2	2	0	0	1	1	0	0	0	0	0	0	0	0	0	2	3	2	0	0	0	0	2	3	0	0	0	2	2
Solo	B	3	0	0	0	0	0	0	0	0	0	0	0	0	0	0	0	0	0	0	0	0	0	0	0	0	0	0	0	0	0	0	0	0	0	0	0	0	0	0	0	0	0	0	0	0	0	0	0
Solo	C	3	0	0	0	0	0	0	0	1	0	0	0	0	0	0	0	0	0	0	0	0	0	0	0	0	0	0	0	1	0	0	0	0	0	0	0	0	0	0	0	0	0	0	0	0	0	0	0
Solo	D	3	0	0	0	0	0	0	0	0	0	0	0	0	0	0	0	0	0	0	0	0	0	0	0	0	0	0	0	0	0	0	0	0	0	0	0	0	0	0	0	0	0	0	0	0	0	0	0
Solo	D2	3	0	0	0	0	0	0	0	0	1	0	0	0	0	0	0	0	0	2	0	0	0	1	0	0	0	0	0	0	0	0	0	0	1	0	0	1	1	0	1	0	0	0	1	0	1	0	1
Solo	E	3	0	0	0	0	0	0	0	0	0	0	0	0	1	0	0	0	0	0	0	0	0	0	0	0	0	0	0	0	0	0	0	0	0	0	0	0	0	0	0	0	0	0	0	0	0	0	0
Solo	F	3	1	0	0	0	0	0	0	0	0	0	0	0	0	0	1	0	1	0	0	0	0	0	0	0	0	0	0	0	0	0	0	0	0	0	0	0	0	0	0	0	0	0	0	0	0	0	0
Solo	G	3	0	0	0	0	1	0	0	0	0	0	0	0	0	1	2	1	1	0	0	0	1	0	1	2	3	0	0	3	1	0	0	0	0	0	0	1	0	0	0	1	0	0	0	0	0	0	0
Solo	H	3	0	0	0	0	0	0	0	0	0	0	0	0	0	0	0	0	0	0	0	0	0	0	0	0	0	0	0	0	0	0	0	0	0	0	0	0	0	0	0	0	0	0	0	0	0	0	0
Solo	H2	3	0	1	0	0	0	1	0	0	0	0	0	0	0	0	1	0	1	1	0	0	1	1	0	0	0	1	1	0	0	0	0	0	0	0	0	0	0	0	0	0	0	0	0	0	0	0	0
Solo	I	3	0	2	1	1	0	2	0	0	0	0	1	0	0	0	0	0	0	0	1	0	0	1	1	2	1	1	0	0	2	1	0	0	0	0	0	0	0	0	1	1	0	0	0	0	0	0	1
Solo	J	3	0	1	0	0	1	0	0	0	0	1	0	0	0	1	0	0	0	0	1	0	0	1	0	0	0	0	0	0	0	0	0	0	0	0	0	0	0	0	0	0	0	0	0	0	0	0	0
Solo	K	3	1	0	0	0	1	0	1	0	0	1	0	0	0	0	0	0	0	0	1	0	1	0	1	0	1	0	1	0	0	0	0	0	0	0	0	0	0	0	0	0	0	0	0	0	0	0	0
Solo	A	3	0	0	0	0	0	0	0	0	2	0	0	0	0	0	0	1	1	0	0	0	0	1	0	0	0	0	1	0	0	0	0	0	0	0	0	0	0	0	0	0	0	0	0	0	0	0	0
Solo	B	3	0	0	0	0	0	0	0	0	0	1	0	1	0	0	0	0	0	0	0	0	0	0	0	0	0	0	0	0	0	0	0	0	0	0	0	0	0	0	0	0	0	0	0	0	0	0	0
Solo	C	3	0	0	0	0	0	0	0	0	0	0	0	0	0	0	0	0	0	0	0	0	0	0	0	0	0	0	0	0	0	0	0	0	0	0	0	0	0	0	0	0	0	0	0	0	0	0	0
Solo	D	3	0	0	0	0	0	0	0	0	0	0	0	0	0	0	0	0	0	0	0	0	0	1	0	0	0	0	0	0	0	0	0	0	0	0	0	0	0	0	0	0	0	0	0	0	0	0	0
Solo	E	3	0	0	0	0	0	0	0	0	0	0	0	0	0	0	0	0	0	0	1	0	1	0	0	1	0	0	0	1	0	0	0	0	0	0	0	0	0	0	0	0	0	0	0	0	0	0	0
Solo	F	3	0	0	0	0	0	0	0	0	0	0	0	0	0	0	0	0	0	0	0	0	0	0	0	0	0	0	0	0	0	0	0	0	0	0	0	0	0	0	0	0	0	0	0	0	0	0	0
Solo	G	3	0	0	0	1	0	0	0	0	0	0	1	0	1	0	0	1	0	0	0	0	0	0	0	0	1	0	0	0	0	0	0	0	0	0	0	0	0	0	0	0	0	0	0	0	0	0	0
Solo	H	3	0	0	0	1	0	0	0	0	0	0	0	0	0	0	0	0	0	0	1	0	0	0	0	0	1	0	0	0	0	0	0	0	0	0	0	0	0	0	0	0	0	0	0	0	0	0	0
Solo	I	3	0	0	0	0	0	0	0	0	0	0	0	0	0	0	0	0	0	0	0	0	0	0	0	0	0	0	0	0	0	0	0	0	0	0	0	0	0	0	0	0	0	0	0	0	0	0	0
Solo	J	3	0	0	0	0	0	0	0	0	0	0	1	0	0	0	0	0	0	0	0	0	0	0	0	0	0	0	0	0	1	0	0	0	0	0	0	0	0	0	0	0	0	0	0	0	0	0	0
Solo	K	3	0	0	1	0	0	0	3	0	0	0	0	0	0	0	0	1	0	0	1	0	0	0	0	1	0	0	0	1	0	0	0	0	0	0	0	0	0	0	0	0	0	0	0	0	0	0	0
Solo	L	3	0	0	0	0	0	1	0	0	0	0	0	0	0	0	0	0	0	0	0	0	0	0	0	0	0	0	0	0	0	0	0	0	0	0	0	0	0	0	0	0	0	0	0	0	0	0	0
Solo	M	3	0	1	0	0	0	0	0	0	0	0	0	0	0	0	0	0	0	0	0	0	0	0	0	0	0	0	0	0	0	0	0	0	0	0	0	0	0	0	0	0	0	0	0	0	0	0	0
Solo	N	3	0	0	0	0	0	0	0	0	0	0	1	0	1	0	0	0	0	0	0	0	0	0	0	1	0	0	0	0	1	0	0	0	0	0	0	0	0	0	0	0	0	0	0	0	0	0	0
Solo	O	3	0	0	1	0	0	0	0	0	0	0	0	2	0	2	2	0	1	1	0	3	1	0	1	1	1	2	0	0	3	0	0	0	0	0	0	0	0	0	0	0	0	0	0	1	0	0	0
Solo	P	3	0	0	0	0	0	0	0	0	0	0	0	0	0	0	0	0	0	0	0	0	0	0	0	0	0	0	0	0	0	0	0	0	0	0	0	0	0	0	0	0	0	0	0	0	0	0	0
Solo	A	10	0	1	0	1	0	0	1	0	1	0	1	0	0	1	0	1	1	0	1	0	0	0	1	0	1	0	0	0	0	0	0	0	0	0	0	0	0	0	0	0	0	0	0	1	0	0	0
Solo	B	10	0	0	0	0	0	0	1	0	0	0	0	0	0	0	1	0	0	0	0	0	0	0	0	0	0	1	0	0	0	0	0	0	0	0	0	0	0	0	0	0	1	0	0	1	1	0	1
Solo	C	10	0	1	3	0	2	1	0	0	1	1	1	0	1	0	0	2	1	0	1	1	0	0	0	3	0	0	1	0	0	0	0	0	0	0	0	0	0	0	0	0	0	0	0	0	0	0	0
Solo	D	10	0	0	0	0	0	0	1	0	1	0	0	0	1	1	0	0	1	0	0	1	0	0	0	0	1	0	0	1	0	0	0	0	0	0	0	0	0	0	0	0	0	0	0	0	0	0	0
Solo	E	10	0	0	0	0	1	0	0	0	0	0	0	0	0	0	0	0	0	0	0	1	0	0	0	0	0	0	0	0	0	0	0	0	0	0	0	0	0	0	0	0	0	0	0	0	0	0	0
Solo	F	10	0	0	0	0	0	0	0	0	0	0	0	0	0	0	0	0	0	0	0	0	0	0	0	0	0	0	0	0	0	0	0	0	0	0	0	0	0	0	0	0	0	0	0	0	0	0	0
Solo	G	10	0	0	0	0	0	0	0	0	0	0	0	0	1	0	0	0	0	0	0	0	0	0	0	0	0	0	0	0	0	0	0	0	0	0	0	0	0	0	0	0	0	0	0	0	0	0	0
Solo	H	10	1	0	1	0	0	1	1	0	0	0	1	1	0	0	0	1	1	0	0	2	1	1	0	1	1	0	0	0	0	0	0	0	0	0	1	0	1	1	0	1	0	0	1	1	0	0	0
Solo	I	10	0	0	0	0	0	0	0	0	1	0	2	1	0	1	0	0	0	0	0	0	0	0	0	0	0	0	0	1	0	0	1	0	0	0	0	0	0	1	0	1	0	0	0	0	1	0	0
Solo	J	10	0	0	0	0	0	0	0	1	1	0	1	0	1	0	0	0	0	0	0	0	0	1	0	1	0	1	0	0	0	0	0	0	0	0	0	0	1	0	0	0	0	0	0	0	0	0	0
Solo	K	10	0	0	0	0	0	0	0	0	0	0	0	0	0	0	0	1	0	0	0	0	0	0	0	0	0	0	0	0	1	0	0	0	0	1	0	0	0	0	0	0	0	0	0	0	0	0	0
Solo	L	10	0	0	0	0	0	1	0	0	0	0	0	0	0	0	0	0	0	1	0	0	0	2	0	0	0	0	0	1	0	0	0	0	0	0	0	0	0	0	0	0	0	0	0	0	0	0	0
Solo	M	10	0	0	0	0	0	0	0	1	0	0	0	0	0	0	0	0	0	1	0	0	0	0	0	0	0	0	0	0	0	1	0	0	0	0	0	0	0	0	0	0	0	0	0	0	0	0	0
Solo	N	10	0	0	0	0	0	0	0	0	0	0	0	0	0	0	0	0	0	0	0	1	0	0	0	0	1	0	0	0	0	0	0	0	0	0	0	0	0	0	0	0	0	0	0	0	0	0	0
Solo	O	10	0	0	0	0	0	0	0	0	0	0	0	1	0	0	0	0	0	0	0	0	0	0	0	0	0	0	1	0	1	0	0	0	0	0	0	0	0	0	0	0	0	0	0	0	0	0	0
Solo	P	10	0	0	0	1	0	1	0	0	0	0	0	0	0	0	0	0	0	0	0	0	0	0	1	0	0	0	0	0	0	0	0	0	0	0	0	0	0	0	0	0	0	0	0	0	0	1	0
Solo	A	10	0	0	0	0	0	0	0	0	0	0	0	1	0	0	0	1	0	0	0	0	0	0	0	0	0	0	0	1	0	0	0	0	0	0	0	0	0	0	0	0	0	0	0	0	0	0	0
Solo	B	10	0	0	0	0	0	0	1	0	1	1	0	0	0	1	0	2	0	0	0	0	1	2	1	2	1	1	1	0	1	0	0	0	0	0	0	0	0	0	0	0	0	0	0	0	0	0	0
Solo	C	10	0	0	0	0	0	1	0	0	0	0	1	0	0	0	0	0	0	0	0	0	0	0	0	0	1	1	0	0	1	1	0	0	1	0	1	0	1	0	1	0	1	0	0	0	0	0	0
Solo	D	10	0	0	1	0	1	0	0	0	1	0	1	0	0	1	0	0	1	0	1	0	0	0	1	0	1	0	0	1	0	1	0	0	0	1	0	0	0	1	0	0	0	1	0	0	1	0	0
Solo	E	10	0	0	0	0	0	0	1	0	0	0	0	0	0	0	0	0	1	0	0	0	0	0	0	0	0	0	0	0	0	1	0	0	0	0	0	0	0	0	0	0	0	0	0	0	0	0	0
Solo	F	10	1	0	0	0	0	0	0	0	0	0	0	0	0	0	0	0	0	0	1	0	0	0	0	0	0	0	0	0	0	0	0	0	0	0	0	0	0	0	0	0	0	0	0	0	0	0	0
Solo	G	10	0	0	0	0	0	0	0	0	1	0	0	0	0	0	0	0	0	0	0	1	0	0	0	0	0	0	0	0	0	1	0	0	0	0	0	0	0	0	0	0	0	0	0	0	0	0	0
Solo	H	10	0	0	1	0	0	0	0	0	0	0	0	0	0	0	0	0	0	0	0	0	0	0	0	0	0	0	0	0	0	0	0	0	0	0	1	0	0	0	1	0	0	0	0	0	0	0	1
Solo	A	10	1	0	0	1	0	1	0	1	1	1	1	0	0	2	0	0	1	1	1	0	0	0	3	2	1	1	0	0	1	0	0	0	0	0	0	0	0	0	0	0	1	0	0	0	0	0	0
Solo	B	10	0	0	0	0	0	0	0	0	0	0	0	1	0	0	1	0	0	0	0	0	0	0	0	1	0	0	1	0	0	0	0	0	0	0	0	0	0	0	0	0	0	0	0	0	1	0	0
Solo	C	10	0	0	0	0	1	1	0	1	2	0	1	1	0	0	0	1	1	1	0	1	1	0	1	0	1	0	0	1	0	0	0	0	0	1	0	0	1	0	0	0	0	0	0	0	0	0	0
Solo	E	10	0	0	0	1	0	0	1	0	1	0	1	0	0	0	0	0	0	0	0	0	0	1	0	1	0	0	0	0	0	0	0	0	0	0	0	0	0	0	0	0	0	0	0	0	0	0	0
Solo	F	10	1	0	1	0	0	0	1	0	1	0	0	0	0	0	0	0	0	0	0	1	0	1	0	1	1	0	3	1	1	1	0	0	0	0	1	0	0	0	0	1	0	0	0	0	1	0	0
Solo	G	10	0	0	0	0	0	0	1	0	0	1	0	0	0	0	0	0	0	0	0	0	0	0	1	1	0	1	1	0	0	1	0	0	0	1	0	1	1	0	0	1	1	2	0	0	0	1	0
Solo	I	10	0	1	0	0	0	2	1	0	1	2	0	1	0	0	0	1	0	0	0	0	0	1	0	0	0	0	0	0	0	0	0	0	0	0	0	0	0	1	1	0	0	1	0	0	0	2	0
Solo	J	10	0	0	0	0	0	1	0	1	0	1	0	0	1	0	1	1	0	1	0	0	0	0	0	0	0	0	0	0	0	1	0	0	0	0	0	0	0	0	0	0	0	0	0	0	0	0	0
Solo	A	10	0	1	0	0	0	0	0	0	0	0	0	1	2	0	1	2	0	1	1	0	0	0	1	3	0	2	1	0	0	3	0	0	0	0	0	0	0	0	0	0	0	0	0	0	0	0	0
Solo	B	10	0	0	0	0	0	0	0	0	0	0	0	0	0	0	0	0	0	1	0	0	0	0	0	0	0	0	0	0	0	0	0	0	0	0	0	0	0	0	0	0	0	0	0	0	0	0	0
Solo	C	10	0	0	0	0	0	0	0	0	0	0	0	0	0	0	0	0	0	0	0	1	0	0	0	0	0	0	0	0	0	1	0	0	0	0	0	0	0	0	0	0	0	0	0	0	0	0	0
Solo	D	10	0	0	0	0	0	0	0	0	2	0	0	0	0	0	1	0	0	0	1	0	0	1	0	0	0	1	0	0	1	0	0	0	0	0	0	0	0	0	0	0	0	0	0	0	0	0	0
Solo	E	10	0	0	0	0	0	0	0	0	0	0	0	0	0	0	0	0	0	0	0	1	0	0	0	0	0	0	0	0	1	0	0	0	0	0	0	0	0	0	0	0	0	0	0	0	0	1	0
Solo	F	10	0	0	0	0	0	1	0	0	0	0	0	0	2	0	0	0	0	1	0	0	0	0	0	1	0	0	0	0	0	0	0	0	0	0	0	0	0	0	0	0	0	0	0	0	0	0	0
Solo	G	10	1	0	0	0	0	1	0	0	0	1	0	0	0	0	0	0	0	0	0	0	0	0	1	0	0	0	0	0	0	0	0	0	0	0	0	0	0	0	0	0	0	0	0	0	0	0	0
Solo	H	10	0	0	0	0	0	0	0	0	0	0	0	0	0	0	0	0	0	0	0	0	0	0	0	0	0	1	0	0	0	0	0	0	0	0	0	0	0	0	0	0	0	0	0	0	0	0	0
Solo	I	10	0	0	0	1	0	0	0	0	0	0	1	0	0	1	0	0	1	0	0	0	0	0	0	0	1	0	0	0	0	0	0	0	0	0	0	0	0	0	0	0	0	0	0	0	0	0	0
Solo	J	10	0	0	1	0	1	0	1	0	0	1	0	1	0	1	0	1	0	1	0	1	0	1	0	1	0	1	0	0	1	0	0	0	0	0	0	0	0	0	0	0	0	0	0	0	0	0	0
Solo	K	10	0	0	0	0	0	0	0	0	0	0	0	0	0	0	0	0	0	0	0	0	0	0	0	0	0	0	0	0	0	0	0	0	0	0	0	0	0	0	0	0	0	0	0	0	0	0	0
Solo	L	10	1	0	0	0	0	0	0	0	0	1	0	0	0	1	0	0	0	1	0	1	0	0	0	0	1	0	1	0	0	0	0	0	0	0	0	0	0	0	0	0	0	0	0	0	0	0	0
Solo	M	10	2	0	1	0	1	0	1	0	2	0	1	0	1	1	0	1	0	0	0	0	0	1	0	1	0	0	1	1	1	0	0	0	0	0	0	0	0	0	0	0	0	0	0	0	0	0	0
Solo	N	10	0	0	0	0	0	0	2	1	0	1	1	0	1	1	0	0	1	0	0	1	1	0	1	0	1	1	0	1	0	0	0	0	1	0	0	1	0	0	0	0	0	0	0	0	0	1	0
Solo	O	10	1	0	1	0	0	3	2	1	1	0	0	0	0	1	1	1	0	1	2	0	0	1	1	1	1	1	1	1	1	0	0	0	0	1	0	0	0	0	0	0	0	0	0	0	0	0	0
Solo	P	10	0	1	0	1	0	1	1	1	0	1	0	0	2	0	1	0	0	0	0	0	0	0	0	0	0	0	0	1	0	1	0	0	0	0	0	0	0	0	0	0	0	0	0	0	0	0	0
[truncated: 43 more columns]

## Sheet: Figure 4C right
			Pretone (sec)																														Tone (sec)
Type	Animal	Day	150-151; Lever : number	151-152; Lever : number	152-153; Lever : number	153-154; Lever : number	154-155; Lever : number	155-156; Lever : number	156-157; Lever : number	157-158; Lever : number	158-159; Lever : number	159-160; Lever : number	160-161; Lever : number	161-162; Lever : number	162-163; Lever : number	163-164; Lever : number	164-165; Lever : number	165-166; Lever : number	166-167; Lever : number	167-168; Lever : number	168-169; Lever : number	169-170; Lever : number	170-171; Lever : number	171-172; Lever : number	172-173; Lever : number	173-174; Lever : number	174-175; Lever : number	175-176; Lever : number	176-177; Lever : number	177-178; Lever : number	178-179; Lever : number	179-180; Lever : number	180-181; Lever : number	181-182; Lever : number	182-183; Lever : number	183-184; Lever : number	184-185; Lever : number	185-186; Lever : number	186-187; Lever : number	187-188; Lever : number	188-189; Lever : number	189-190; Lever : number	190-191; Lever : number	191-192; Lever : number	192-193; Lever : number	193-194; Lever : number	194-195; Lever : number	195-196; Lever : number	196-197; Lever : number
Social	C (m)	1	0	1	0	0	0	0	0	0	0	0	0	0	0	0	0	0	0	0	0	0	0	0	0	0	0	1	0	1	0	0	1	0	0	0	0	0	0	0	0	0	0	0	1	0	0	0	0
Social	D (m)	1	0	0	0	0	0	0	0	0	0	0	0	0	0	1	0	0	0	0	0	0	0	0	0	0	0	0	0	0	0	0	0	0	0	0	0	0	0	0	0	0	0	0	0	0	0	0	0
Social	E (m)	1	0	0	1	0	0	0	0	2	1	2	0	0	0	0	0	0	0	0	0	0	0	0	0	0	0	0	0	0	0	0	0	0	0	0	0	0	0	0	0	0	0	0	0	0	0	0	0
Social	F (m)	1	0	0	0	0	0	0	0	0	0	0	0	1	0	0	0	0	0	0	0	0	0	0	0	0	0	0	0	0	0	0	0	0	0	0	0	0	0	0	0	0	0	0	0	0	0	0	0
Social	G (f)	1	0	1	1	1	0	1	0	0	1	0	1	0	0	0	0	0	1	0	0	0	0	1	0	0	1	0	1	1	0	0	0	0	0	0	0	0	0	0	1	0	0	0	0	1	1	0	0
Social	H (f)	1	0	0	0	1	1	0	0	0	0	0	0	0	0	1	1	1	0	0	0	0	0	0	0	0	0	0	0	0	0	0	0	0	0	0	0	0	0	0	0	0	0	0	0	0	0	1	1
Social	I (f)	1	0	0	0	0	0	0	0	0	0	0	0	0	0	0	0	0	0	0	1	0	0	0	0	0	0	1	0	0	0	0	0	0	0	0	0	0	0	0	0	0	0	0	0	0	1	0	0
Social	J (f)	1	0	0	0	0	0	0	0	0	0	0	0	0	0	0	0	1	0	0	1	0	0	0	0	0	0	0	0	0	0	0	0	0	0	0	0	0	1	1	0	1	1	1	0	1	0	0	2
Social	M (f)	1	0	0	0	0	0	0	1	0	0	1	0	0	0	0	0	0	0	0	0	0	0	0	0	0	0	0	0	0	0	0	0	0	0	0	0	0	0	0	0	0	0	0	0	0	0	1	0
Social	N (f)	1	0	0	0	0	0	0	0	0	0	0	0	0	0	2	0	0	1	0	0	1	1	0	0	0	0	0	0	1	0	0	0	0	0	0	0	0	0	0	0	0	0	0	0	0	1	0	0
Social	C (f)	1	0	0	1	0	0	1	0	1	0	0	0	1	0	1	0	1	2	0	0	0	1	0	0	1	0	1	1	0	1	0	0	0	0	0	0	0	0	0	0	0	0	0	0	0	0	0	0
Social	D (f)	1	0	0	0	0	0	0	0	0	0	2	1	0	0	0	0	0	0	0	0	0	0	0	0	0	0	0	0	0	0	0	0	0	0	0	0	0	0	0	0	0	0	0	0	0	0	0	0
Social	A (m)	1	0	0	0	0	0	0	0	0	0	0	0	0	0	1	0	3	1	2	0	0	0	0	0	0	0	0	0	0	0	0	0	0	0	0	0	0	0	1	0	0	0	0	0	1	0	0	0
Social	B (m)	1	0	1	0	0	0	0	0	0	0	0	0	0	0	1	0	0	0	0	0	0	0	1	0	0	1	0	1	0	0	1	0	0	0	0	0	1	0	1	0	0	1	0	0	1	0	1	0
Social	C (f)	1	0	0	0	0	0	0	0	0	0	0	0	0	0	1	0	0	0	0	0	0	0	1	0	1	0	0	0	0	0	0	1	0	0	0	0	0	0	0	1	0	1	1	1	0	0	0	0
Social	D (f)	1	0	0	1	0	0	0	0	0	0	0	0	0	0	0	1	1	0	0	1	0	0	0	0	0	0	0	0	0	0	1	0	0	0	0	0	0	0	0	0	0	0	1	0	0	0	0	0
Social	I (f)	1	0	0	1	0	0	0	0	0	0	0	0	0	0	3	0	0	1	0	0	0	0	0	0	0	0	0	0	2	0	0	0	0	0	0	0	0	0	0	0	0	0	0	0	0	0	0	0
Social	J (f)	1	0	0	0	0	0	0	0	0	0	0	0	0	0	0	0	0	0	0	0	0	0	0	0	0	0	0	0	0	0	0	0	0	0	0	0	0	0	0	0	0	0	0	0	0	0	0	0
Social	024-A (f)	1	0	0	0	0	0	0	1	0	0	0	0	0	0	0	0	0	0	0	0	0	0	0	0	0	0	0	0	0	0	0	0	0	0	0	0	0	0	0	0	0	0	0	0	0	0	0	0
Social	024-B (f)	1	1	1	0	1	0	2	2	0	0	1	1	0	0	1	1	0	0	1	0	1	0	0	1	0	0	0	0	0	0	0	0	0	0	0	0	0	0	1	0	1	2	0	0	0	1	0	0
Social	024-O (m)	1	0	0	0	0	1	0	0	0	0	0	0	0	0	0	0	0	0	0	0	1	0	0	0	0	0	0	0	0	0	0	0	0	0	0	0	1	0	0	0	0	0	0	0	1	1	0	0
Social	M (f)	1	0	1	2	0	0	0	0	0	0	0	0	0	0	0	0	0	0	0	0	0	1	1	0	0	0	0	1	0	0	0	0	0	0	0	0	0	0	0	0	0	1	0	0	0	0	0	0
Social	N (f)	1	0	0	0	0	0	0	1	0	0	0	0	0	0	0	0	0	0	0	0	0	0	0	0	1	0	0	0	0	0	0	0	0	0	0	0	0	0	0	0	0	0	1	0	0	0	0	0
Social	P (m)	1	1	0	1	0	0	0	0	1	0	0	0	1	0	0	0	0	1	0	0	0	0	0	0	0	0	0	0	0	0	1	0	0	0	0	0	0	0	1	0	0	0	1	0	1	0	0	0
Social	BEH031-B	1	0	0	0	0	0	0	0	0	0	1	0	0	0	1	0	0	1	1	1	1	0	1	1	1	1	1	0	1	0	1	0	0	0	0	0	1	0	0	0	0	0	1	0	1	0	0	1
Social	BEH031-C	1	0	2	0	1	1	2	2	0	0	0	0	0	0	0	0	0	0	0	0	0	0	0	0	0	0	3	0	1	0	1	0	2	1	0	2	0	1	0	1	1	0	2	0	2	0	0	3
Social	BEH031-D	1	0	0	2	0	0	1	0	1	0	0	0	0	0	0	1	0	0	0	0	0	0	0	0	0	0	0	0	0	0	0	1	0	0	0	0	0	0	0	0	1	0	0	0	1	1	0	0
Social	BEH031-E	1	0	0	0	0	0	0	0	0	0	0	0	0	0	0	0	1	0	1	1	0	0	0	0	0	0	0	0	0	0	0	0	0	0	0	0	0	0	0	0	0	0	0	0	0	0	0	0
Social	BEH033-A	1	0	0	0	0	0	0	0	0	0	0	0	0	0	0	0	0	0	0	0	0	0	0	0	0	0	0	0	0	0	0	0	0	0	0	0	0	0	0	0	0	0	0	0	0	0	0	0
Social	BEH033-B	1	0	0	1	0	0	0	1	0	0	0	0	0	0	0	0	0	0	0	0	0	0	0	0	0	0	0	0	0	0	0	0	0	0	0	0	0	0	0	0	1	0	0	0	0	0	0	0
Social	BEH033-E	1	0	0	1	0	0	0	0	0	0	0	1	0	0	0	0	0	0	0	0	0	0	0	0	0	0	0	0	0	0	0	0	0	0	0	1	0	0	0	0	0	0	0	0	0	0	0	0
Social	BEH033-F	1	1	0	1	0	2	1	0	0	0	0	0	0	0	1	1	0	1	0	0	0	0	0	2	0	0	0	0	0	1	0	1	0	0	1	0	0	0	0	0	1	0	0	0	2	0	1	0
Social	BEH033-G	1	1	0	1	0	0	0	0	0	0	0	0	0	0	1	0	1	1	0	1	0	0	0	1	0	0	0	0	0	1	0	0	0	0	0	0	0	0	0	0	1	0	0	0	0	0	0	0
Social	BEH033-H	1	0	0	0	0	0	0	0	0	0	0	0	0	0	1	0	0	0	0	0	0	0	0	1	0	0	0	0	0	0	0	0	0	0	1	0	0	0	0	0	0	1	0	0	0	0	0	0
Social	BEH033-K	1	0	0	1	0	0	0	0	0	0	0	1	0	0	0	0	1	0	1	0	0	0	0	0	0	0	0	0	0	0	0	0	0	0	0	1	0	0	0	0	1	0	0	2	0	0	0	1
Social	BEH033-L	1	0	0	0	0	1	0	0	0	0	0	0	0	0	0	0	1	0	0	0	0	0	0	0	0	0	0	0	0	0	0	0	0	0	0	0	0	0	0	0	0	0	0	1	0	0	0	0
Social	BEH033-M	1	1	0	1	0	0	0	0	0	0	0	0	0	0	0	0	1	0	1	0	1	0	0	0	1	0	1	0	1	0	1	0	0	0	0	0	1	0	0	0	0	0	0	0	0	1	0	1
Social	BEH033-N	1	0	0	0	0	0	0	0	0	0	0	0	0	1	1	0	1	1	1	0	0	0	0	1	0	0	0	0	0	0	2	0	0	0	0	0	0	0	0	0	0	2	0	1	0	0	0	0
Social	BEH032-A	1	1	1	0	0	0	0	0	0	0	0	0	0	0	0	0	1	1	0	0	0	0	0	1	0	0	0	0	0	1	0	0	0	0	0	0	0	0	0	0	0	0	0	0	0	0	0	0
Social	BEH032-B	1	0	0	0	0	0	0	0	0	0	1	1	2	0	0	0	0	0	0	0	0	0	0	0	0	0	0	0	0	0	0	0	1	2	0	0	0	0	0	0	0	0	0	0	0	0	0	0
Social	BEH032-C	1	0	0	2	0	0	1	0	1	3	0	0	1	1	0	0	1	0	0	1	0	0	0	0	0	0	0	0	0	0	0	0	0	0	2	0	0	0	0	0	0	0	0	0	0	0	0	0
Social	BEH032-D	1	1	0	1	1	0	0	1	0	0	1	0	1	0	0	0	0	0	0	0	0	1	0	0	0	0	0	0	0	0	0	0	0	0	0	0	0	0	0	1	1	0	0	1	0	1	0	0
Social	BEH032-I	1	0	0	0	0	0	0	0	0	1	0	0	0	1	1	0	1	0	0	0	0	0	0	0	0	0	0	0	0	0	0	0	0	1	0	0	0	0	0	0	0	0	0	0	0	0	0	0
Social	BEH032-K	1	0	0	0	0	0	0	0	0	0	0	0	0	0	0	0	0	0	0	0	0	0	0	0	0	0	0	0	0	0	0	0	0	0	0	0	0	0	0	0	1	0	0	0	0	0	0	0
Social	BEH032-L	1	1	0	0	0	0	0	0	0	0	0	0	1	1	0	0	0	0	0	0	0	0	0	0	0	1	0	0	0	0	0	0	0	0	0	0	0	0	0	0	0	0	0	0	0	0	0	1
Social	BEH032-M	1	0	0	0	0	1	0	0	0	0	0	0	0	0	0	0	0	1	0	0	0	0	0	0	0	0	0	1	1	0	0	0	1	0	0	0	0	0	1	0	0	0	2	0	1	1	1	0
Social	C (m)	3	0	0	0	0	0	0	0	0	0	0	0	0	0	0	0	0	0	0	0	0	0	0	0	0	0	0	0	0	0	0	0	0	0	0	0	0	0	0	0	0	0	0	0	0	0	0	0
Social	D (m)	3	0	0	0	0	0	0	0	0	0	0	0	0	0	0	0	0	0	0	0	0	0	0	0	0	0	0	0	0	0	0	0	0	0	0	0	0	0	0	0	0	0	0	0	0	0	0	0
Social	E (m)	3	0	0	0	0	0	0	0	0	0	0	0	0	0	0	0	0	0	0	0	0	0	0	0	0	0	0	0	0	0	0	0	0	0	0	0	0	0	0	0	0	0	0	0	0	0	0	0
Social	F (m)	3	0	0	0	0	0	0	0	0	0	0	0	0	0	0	0	0	0	0	0	0	0	0	0	0	0	0	0	0	0	0	0	0	0	0	0	0	0	0	0	0	0	0	0	0	0	0	0
Social	G (f)	3	0	0	0	0	0	0	0	0	0	0	0	0	0	0	0	0	0	0	0	0	0	0	0	0	0	0	0	0	0	0	0	0	0	0	0	0	0	0	0	0	0	0	0	0	0	0	0
Social	H (f)	3	0	0	0	0	0	0	0	0	0	0	0	0	0	0	0	0	0	0	0	0	0	0	0	0	0	0	0	0	0	0	0	0	0	0	0	0	0	0	0	0	0	0	0	0	0	0	0
Social	I (f)	3	0	0	0	0	0	0	0	0	0	0	0	0	0	0	0	0	0	0	0	0	0	0	0	0	0	0	0	0	0	0	0	0	0	0	0	0	0	0	0	0	0	0	0	0	0	0	0
Social	J (f)	3	0	0	0	0	0	0	0	0	0	0	0	0	0	0	0	0	0	0	0	0	0	0	0	0	0	0	0	0	0	0	0	0	0	0	0	0	0	0	0	0	0	0	0	0	0	0	0
Social	M (f)	3	0	0	0	0	0	0	0	0	0	0	0	0	0	0	0	0	0	0	0	0	0	0	0	0	0	0	0	0	0	0	0	0	0	0	0	0	0	0	0	0	0	0	0	0	0	0	0
Social	N (f)	3	0	0	0	0	0	1	0	0	0	0	0	0	0	0	0	0	0	0	0	0	0	0	0	0	0	0	0	0	0	0	0	0	0	0	0	0	0	0	0	0	0	0	0	0	0	0	0
Social	C (f)	3	0	0	0	0	0	0	0	0	0	0	0	0	0	0	0	0	0	0	0	0	0	0	0	0	0	0	0	0	0	0	0	0	0	0	0	0	0	0	0	0	0	0	0	0	0	0	0
Social	D (f)	3	0	0	0	0	0	0	0	0	0	0	0	0	0	0	0	0	0	0	0	0	0	0	0	0	0	0	0	0	0	0	0	0	0	0	0	0	0	0	0	0	0	0	0	0	0	0	0
Social	A (m)	3	0	0	0	0	0	0	0	0	0	0	0	0	0	0	0	0	0	0	0	0	0	0	0	0	0	0	0	0	0	0	0	0	0	0	0	0	0	0	0	0	0	0	0	0	0	0	0
Social	B (m)	3	0	0	0	0	0	0	0	0	0	0	0	0	0	0	0	0	0	0	0	0	0	0	0	0	0	0	0	0	0	0	0	0	0	0	0	0	0	0	0	0	0	0	0	0	0	0	0
Social	C (f)	3	0	0	0	0	0	0	0	0	0	0	0	0	0	0	0	0	0	0	0	0	0	0	0	0	0	0	0	0	0	0	0	0	0	0	0	0	0	0	0	0	0	0	0	0	0	0	0
Social	D (f)	3	0	0	0	0	0	0	0	0	0	0	0	0	0	0	0	0	0	0	0	0	0	0	0	0	0	0	0	0	0	0	0	0	0	0	0	0	0	0	0	0	0	0	0	0	0	0	0
Social	I (f)	3	1	1	0	0	0	1	1	1	1	1	0	0	0	0	2	0	0	0	1	0	0	0	0	0	0	1	1	1	0	0	0	0	0	0	0	0	0	0	0	0	0	0	0	0	0	0	0
Social	J (f)	3	1	0	0	0	0	0	1	0	0	0	0	1	0	1	0	1	0	0	1	0	0	1	0	0	0	0	0	0	0	1	0	0	0	0	0	0	0	0	0	0	0	0	0	0	0	0	0
Social	024-A (f)	3	0	0	0	0	0	0	0	0	0	0	0	0	0	0	0	0	0	0	0	0	0	0	0	0	0	0	0	0	0	0	0	0	0	0	0	0	0	0	0	0	0	0	0	0	0	0	0
Social	024-B (f)	3	0	0	0	0	0	0	0	0	0	0	0	0	0	0	0	0	0	0	0	0	0	0	0	0	0	0	0	0	0	0	0	0	0	0	0	0	0	0	0	0	0	0	0	0	0	0	0
Social	024-O (m)	3	0	0	0	0	0	0	0	0	0	0	0	0	0	0	0	0	0	0	0	0	0	0	0	0	0	0	0	0	0	0	0	0	0	0	0	0	0	0	0	0	0	0	0	0	0	0	0
Social	M (f)	3	0	1	0	0	0	0	0	1	0	0	0	0	0	0	1	0	0	0	0	0	0	0	0	1	0	1	0	0	0	0	0	0	0	0	0	0	0	0	0	0	0	0	0	0	0	0	0
Social	N (f)	3	0	0	0	0	0	0	0	1	0	0	0	0	0	0	0	0	0	0	0	0	0	1	0	0	0	0	0	0	0	0	0	0	0	0	0	0	0	0	0	0	0	0	0	0	0	0	0
Social	P (m)	3	1	0	0	0	0	0	0	0	0	0	0	0	0	0	0	0	0	0	0	0	0	0	0	0	0	0	0	0	0	0	0	0	0	0	0	0	0	0	0	0	0	0	0	0	0	0	0
Social	BEH031-B	3	0	0	0	0	0	0	1	1	1	0	0	0	0	0	0	1	1	0	1	0	0	0	0	0	1	0	0	0	0	0	0	0	0	0	0	0	0	0	0	0	0	0	0	0	0	0	0
Social	BEH031-C	3	0	0	0	0	0	0	0	0	1	0	0	0	0	0	0	0	0	0	0	0	0	0	0	0	0	2	1	0	0	0	0	0	0	0	0	0	0	0	0	0	0	0	0	0	0	0	0
Social	BEH031-D	3	0	0	0	0	0	0	0	0	0	0	0	0	0	0	0	0	0	0	0	0	0	0	0	0	0	0	0	0	0	0	0	0	0	0	0	0	0	0	0	0	0	0	0	0	0	0	0
Social	BEH031-E	3	0	0	0	0	0	0	0	0	0	0	0	0	0	0	0	0	0	0	0	0	0	0	0	0	0	0	0	0	0	0	0	0	0	0	0	0	0	0	0	0	0	0	0	0	0	0	0
Social	BEH033-A	3	0	0	0	0	0	0	0	0	0	0	0	0	0	0	0	0	0	0	0	0	0	0	0	0	0	0	0	0	0	0	0	0	0	0	0	0	0	0	0	0	0	0	0	0	0	0	0
Social	BEH033-B	3	0	0	0	0	0	0	0	0	0	0	0	0	0	0	0	0	0	0	0	0	0	0	0	0	0	0	0	0	0	0	0	0	0	0	0	0	0	0	0	0	0	0	0	0	0	0	0
Social	BEH033-E	3	0	0	0	0	0	0	0	0	0	0	0	0	0	0	0	0	0	0	0	0	0	0	0	0	0	0	0	0	0	0	0	0	0	0	0	0	0	0	0	0	0	0	0	0	0	0	0
Social	BEH033-F	3	0	0	1	0	0	0	0	0	0	0	1	0	1	0	0	1	0	1	0	0	1	0	1	0	1	0	0	0	0	0	0	0	0	0	0	0	0	0	0	0	0	0	0	0	0	0	0
Social	BEH033-G	3	0	0	0	0	0	0	0	0	0	0	0	0	0	0	0	0	0	0	0	0	0	0	0	0	0	0	0	0	0	0	0	0	0	0	0	0	0	0	0	0	0	0	0	0	0	0	0
Social	BEH033-H	3	0	0	0	0	0	0	0	0	0	0	0	0	0	0	0	0	0	0	0	0	0	0	0	0	0	0	0	0	0	0	0	0	0	0	0	0	0	0	0	0	0	0	0	0	0	0	0
Social	BEH033-K	3	0	0	0	0	0	0	0	0	0	0	1	0	0	0	0	0	0	0	0	0	0	1	0	0	0	1	0	0	0	0	0	0	0	0	0	0	0	0	0	0	0	0	0	0	0	0	1
Social	BEH033-L	3	0	0	0	0	1	0	0	0	0	0	0	0	0	0	0	0	0	0	0	0	0	0	0	0	0	0	0	0	0	0	0	0	0	0	0	0	0	0	0	0	0	0	0	0	0	0	0
Social	BEH033-M	3	0	0	0	0	0	1	0	1	0	0	0	0	0	0	0	0	0	0	0	1	1	0	1	1	0	1	0	1	0	0	0	0	0	0	0	0	0	0	0	0	0	0	0	0	0	0	0
Social	BEH033-N	3	0	0	0	0	0	0	0	0	0	0	0	0	0	0	0	0	0	0	1	0	1	0	0	0	0	0	0	0	1	0	0	0	0	0	0	0	0	0	0	0	0	0	0	0	0	0	0
Social	BEH032-A	3	0	0	0	0	0	0	0	0	0	0	0	0	0	0	0	0	0	0	0	0	0	0	0	0	0	0	0	0	0	0	0	0	0	0	0	0	0	0	0	0	0	0	0	0	0	0	0
Social	BEH032-B	3	0	0	0	1	0	0	0	0	1	0	0	0	0	0	0	0	0	0	0	0	0	0	0	0	0	1	0	0	0	0	0	0	0	0	0	0	0	0	0	0	0	0	0	0	0	0	0
Social	BEH032-C	3	0	0	0	0	0	0	0	0	0	0	0	0	0	0	0	0	0	0	0	0	0	0	0	0	0	0	0	0	0	0	0	0	0	0	0	0	0	0	0	0	0	0	0	0	0	0	0
Social	BEH032-D	3	0	0	1	0	2	0	0	1	1	0	0	0	0	0	0	0	0	0	0	0	0	0	0	0	0	0	0	0	0	0	0	0	0	0	0	0	0	0	0	0	0	0	0	0	0	0	0
Social	BEH032-I	3	0	0	0	0	0	0	1	1	1	0	0	0	1	0	0	0	0	0	0	0	0	0	0	0	0	0	0	0	0	0	0	0	0	0	0	0	0	0	0	0	0	0	0	0	0	0	0
Social	BEH032-K	3	0	0	0	0	0	0	0	0	0	0	0	0	0	0	0	0	0	0	0	0	0	0	0	0	0	0	0	0	0	0	0	0	0	0	0	0	0	0	0	0	0	0	0	0	0	0	0
Social	BEH032-L	3	0	0	0	0	0	0	0	0	0	0	0	0	0	1	0	0	0	0	0	0	0	0	0	0	0	0	0	0	0	0	0	0	0	0	0	0	0	0	0	0	0	0	0	0	0	0	0
Social	BEH032-M	3	0	0	0	0	0	0	0	0	0	0	0	0	0	0	0	0	0	0	0	0	0	0	0	0	0	0	0	0	0	1	0	0	0	0	0	0	0	0	0	0	0	0	0	0	0	0	0
Social	C (m)	10	0	0	0	0	0	0	0	0	0	0	0	0	0	0	0	0	0	0	0	0	0	0	0	0	0	0	0	0	0	0	0	0	0	0	0	0	0	0	0	0	0	0	0	0	0	0	0
Social	D (m)	10	0	0	0	0	0	0	0	0	0	0	0	0	0	0	0	0	0	0	0	0	1	0	0	0	0	0	0	0	0	0	0	0	0	0	0	0	0	0	0	0	0	0	0	0	0	0	0
Social	E (m)	10	0	0	0	0	0	0	2	0	0	0	0	0	0	0	0	0	0	1	0	0	1	0	0	0	0	0	1	0	0	0	0	0	0	0	0	0	0	0	0	0	0	0	0	0	0	0	0
Social	F (m)	10	0	0	0	0	0	0	0	0	0	0	0	0	0	0	0	0	0	0	0	0	0	0	0	0	0	0	0	0	0	0	0	0	0	0	0	0	0	0	0	0	0	0	0	0	0	0	0
Social	G (f)	10	0	0	0	0	0	0	0	0	0	0	0	0	0	0	0	0	0	0	0	0	0	0	0	0	0	0	0	0	0	0	0	0	0	0	0	0	0	0	0	0	0	0	0	0	0	0	0
Social	H (f)	10	0	0	0	0	0	0	0	0	0	0	0	0	0	0	0	0	0	0	0	0	0	0	0	0	0	0	0	0	0	0	1	0	0	0	0	0	0	0	0	0	0	0	0	0	0	0	0
Social	I (f)	10	0	0	1	0	0	0	0	0	0	0	0	1	0	0	0	0	0	0	0	0	0	0	0	0	0	1	0	0	0	0	0	0	0	0	0	0	0	0	0	0	0	0	0	0	0	0	0
Social	J (f)	10	0	0	0	0	0	0	0	0	0	0	0	0	0	0	0	0	0	0	0	0	0	0	0	0	0	0	0	1	0	0	0	0	0	0	0	0	0	0	0	0	0	0	0	0	0	0	0
Social	M (f)	10	0	0	0	0	0	0	0	0	0	0	0	0	0	0	0	0	0	0	0	0	0	0	0	0	0	0	0	0	0	0	0	0	0	0	0	0	0	0	0	0	0	0	0	0	0	0	0
Social	N (f)	10	0	0	0	0	0	0	0	0	0	0	1	0	0	0	0	0	0	1	0	0	0	0	0	0	0	0	0	0	0	0	0	0	0	0	0	0	0	0	0	0	0	0	0	0	0	0	0
Social	C (f)	10	1	0	0	0	0	0	0	0	0	0	0	0	0	0	0	0	0	0	0	0	0	0	0	0	0	0	0	0	0	0	0	0	0	0	0	0	0	0	0	0	0	0	0	0	0	0	0
Social	D (f)	10	0	0	0	0	0	0	0	0	0	0	0	0	0	0	0	0	0	0	0	0	0	0	0	0	0	0	0	0	0	0	0	0	0	0	0	0	0	0	0	0	0	0	0	0	0	0	0
Social	A (m)	10	0	0	0	0	0	0	0	0	0	0	0	0	0	0	0	0	0	0	0	0	0	0	0	0	0	0	0	0	0	0	0	0	0	0	0	0	0	0	0	0	0	0	0	0	0	0	0
Social	B (m)	10	0	1	0	0	0	0	0	0	0	0	1	0	0	0	0	1	0	0	0	0	1	0	1	0	1	0	1	0	1	0	0	0	0	0	0	0	0	0	0	0	0	0	0	0	1	0	0
Social	C (f)	10	0	0	0	0	0	0	0	0	0	0	0	0	0	0	0	0	0	0	0	0	0	0	0	0	0	0	0	0	0	0	0	0	0	0	0	0	0	0	0	0	0	0	0	0	0	0	0
Social	D (f)	10	0	0	0	0	0	1	0	0	0	0	0	0	0	1	0	0	0	0	0	0	1	0	0	0	0	1	0	0	0	0	0	0	0	0	0	0	0	0	0	0	0	0	0	0	0	0	0
Social	I (f)	10	1	0	4	0	0	0	0	3	3	1	0	4	0	1	0	0	0	0	0	0	0	2	1	0	1	0	0	0	0	1	1	0	0	0	0	0	0	0	0	0	0	0	0	0	0	0	0
Social	J (f)	10	0	0	0	1	0	0	0	0	0	0	0	0	0	0	0	1	0	0	0	0	0	0	0	0	0	0	0	0	0	1	0	0	0	0	0	0	0	0	0	0	0	0	0	0	0	0	0
Social	024-A (f)	10	1	2	0	0	1	0	0	0	0	0	1	0	1	1	0	0	0	0	1	1	0	0	0	0	0	0	0	0	0	0	0	0	0	0	0	0	0	0	0	0	0	0	0	0	0	0	0
Social	024-B (f)	10	0	0	0	0	0	0	0	0	0	0	0	0	0	0	1	0	0	0	0	0	0	0	0	0	0	0	0	0	0	0	0	0	0	0	0	0	0	0	0	0	0	0	0	0	0	0	0
Social	024-O (m)	10	0	0	0	0	0	0	0	0	0	0	0	0	0	0	0	0	0	0	0	0	0	0	0	0	0	0	0	0	0	0	0	0	0	0	0	0	0	0	0	0	0	0	0	0	0	0	0
Social	M (f)	10	0	1	0	0	0	0	1	0	0	0	0	2	0	0	0	0	0	0	0	1	0	0	0	0	0	1	0	0	0	0	0	0	0	0	0	0	0	0	0	0	0	0	0	0	0	0	0
Social	N (f)	10	0	0	0	0	0	0	0	0	0	0	0	0	0	0	0	0	0	0	0	0	0	0	0	0	0	0	0	0	0	0	0	0	0	0	0	0	0	0	0	0	0	0	0	0	0	0	0
Social	P (m)	10	0	0	0	0	0	0	0	0	0	0	0	0	0	0	0	0	0	0	0	0	0	0	0	0	1	0	0	0	0	0	0	0	0	0	0	0	0	0	0	0	0	0	0	0	0	0	0
Social	BEH031-B	10	0	0	0	0	0	0	0	1	1	0	0	0	0	0	0	0	0	0	0	0	0	1	0	0	1	0	0	0	1	0	0	0	0	0	0	0	0	0	0	0	0	0	0	0	0	0	0
Social	BEH031-C	10	0	0	0	0	0	2	0	0	0	2	0	0	0	1	0	0	0	0	0	0	1	1	0	0	4	0	0	1	1	0	0	0	1	0	0	1	0	0	0	1	0	0	1	1	0	0	1
Social	BEH031-D	10	0	0	0	0	0	0	0	0	0	0	0	0	0	0	0	0	0	0	0	0	0	0	0	0	0	0	0	0	0	0	0	0	0	0	0	0	0	0	0	0	0	0	0	0	0	0	0
Social	BEH031-E	10	0	0	0	0	0	0	0	0	0	0	0	0	0	0	0	0	0	0	0	0	0	0	0	0	0	0	0	0	0	0	0	0	0	0	0	0	0	0	0	0	0	0	0	0	0	0	0
Social	BEH033-A	10	0	0	0	0	0	0	0	0	0	0	0	0	0	0	0	0	0	0	0	0	0	0	0	0	0	0	0	0	0	0	0	0	0	0	0	0	0	0	0	0	0	0	0	0	0	0	0
Social	BEH033-B	10	0	0	0	0	0	0	0	0	0	0	0	0	0	0	0	0	0	0	0	0	1	0	0	0	0	0	0	0	0	0	0	0	0	0	0	0	0	0	0	0	0	0	0	0	0	0	0
Social	BEH033-E	10	0	0	0	0	0	0	0	0	0	0	0	0	0	0	0	0	0	0	0	0	0	0	0	0	0	0	0	0	0	0	0	0	0	0	0	0	0	0	0	0	0	0	0	0	0	0	0
Social	BEH033-F	10	1	0	0	0	0	2	1	1	0	0	1	1	1	1	0	0	1	0	1	0	0	0	0	0	0	1	0	0	0	0	0	0	0	0	0	0	0	1	0	1	0	0	0	0	0	0	0
Social	BEH033-G	10	0	0	0	0	0	0	0	0	0	0	0	0	0	0	0	0	0	0	1	0	0	0	0	0	0	0	0	0	0	0	0	0	0	0	0	0	0	0	0	0	0	0	0	0	0	0	0
Social	BEH033-H	10	0	0	0	0	0	0	0	0	0	0	0	0	0	0	0	0	0	0	1	0	0	0	0	0	0	0	0	0	0	0	0	0	0	0	0	0	0	0	0	0	0	0	0	0	0	0	0
Social	BEH033-K	10	0	0	0	0	1	0	0	0	0	0	0	0	0	0	0	0	0	0	1	0	0	0	0	0	0	0	0	0	0	1	0	0	0	0	0	0	0	0	0	0	0	0	0	0	0	0	0
Social	BEH033-L	10	1	1	0	2	0	2	0	1	0	1	1	0	1	1	1	0	1	0	0	0	0	0	0	0	0	0	1	1	1	0	1	0	0	0	0	0	0	0	0	0	0	0	0	0	0	0	0
Social	BEH033-M	10	0	1	0	1	0	0	0	1	0	1	1	0	1	1	0	1	0	1	0	1	1	1	2	1	0	1	0	0	1	0	0	0	0	0	0	0	0	0	0	0	0	0	1	0	0	0	0
Social	BEH033-N	10	0	1	1	0	1	0	0	0	1	0	0	0	0	0	1	0	1	0	1	0	0	0	0	0	2	0	1	0	1	1	0	0	0	0	0	0	0	0	0	0	0	0	0	0	0	0	0
Social	BEH032-A	10	0	0	0	0	0	0	0	0	0	0	2	0	0	0	0	0	0	0	0	0	0	0	0	0	1	0	0	0	0	0	0	0	0	0	1	0	0	0	0	0	0	0	0	0	0	0	0
Social	BEH032-B	10	1	1	0	0	0	0	0	1	0	0	0	0	0	0	1	0	0	0	1	0	0	0	0	1	0	0	0	0	0	0	0	0	0	0	0	0	0	0	0	0	0	0	0	0	0	0	0
Social	BEH032-C	10	2	0	0	0	0	0	0	0	0	0	0	0	1	1	0	0	0	0	0	0	0	1	0	1	0	2	0	0	1	0	0	0	0	0	0	0	0	0	0	0	0	0	0	1	0	1	0
Social	BEH032-D	10	1	3	2	0	0	1	2	3	1	2	3	0	1	2	0	3	2	0	0	2	2	0	0	0	0	0	0	1	0	0	0	0	0	0	0	0	0	0	0	0	0	0	1	0	0	1	0
Social	BEH032-I	10	0	0	0	0	0	0	1	0	0	0	0	0	0	0	0	1	0	0	1	0	0	0	0	1	0	1	2	0	1	0	0	0	0	0	0	0	0	0	0	0	0	0	0	0	0	0	0
Social	BEH032-K	10	0	0	1	0	1	0	0	1	0	0	0	0	1	0	0	0	1	0	0	1	1	0	0	0	0	1	0	0	0	0	0	0	1	0	0	0	0	0	0	0	0	0	1	1	0	1	0
Social	BEH032-L	10	0	1	1	2	0	1	3	1	3	0	1	0	0	0	0	0	0	0	2	0	1	0	1	2	0	0	1	2	1	1	0	1	2	1	0	0	0	0	0	0	0	0	0	0	0	0	0
Social	BEH032-M	10	0	0	0	0	1	0	1	1	0	0	1	0	1	0	0	0	0	0	0	0	0	0	0	0	1	0	0	0	0	0	0	0	0	0	0	0	0	0	0	0	0	0	0	0	0	0	0
[truncated: 43 more columns]
